# Supplementary material for: DNA-encoded library screening uncovers potent DNMT2 inhibitors targeting a cryptic allosteric binding site
Source: iScience. 2025 Aug 5;28(9):113300. doi: 10.1016/j.isci.2025.113300 (PMC12396291; doi:10.1016/j.isci.2025.113300)
Supplement: Table S5. DEL hit clustering spreadsheet [file mmc2.xlsx]

## Sheet: DELopen_S395_all_compound_list_
NsynthonID	copy(10395_C1_E2)	copy(10395_C2_E2)	copy(10395_C3_E2)	copy(10395_C4_E2)	enrichment(10395_C1_E2)	enrichment(10395_C2_E2)	enrichment(10395_C3_E2)	enrichment(10395_C4_E2)	maxMonoBKG	maxDiBKG	MW	logP	PSA	ROTN	HBD	HBA	RCount	ARCount	Fsp3	HeavyAcount	Cluster	Region	class	target_FH_index	NTC_FH_index	WuXi_recommendation
10034-104-3-124-35	10	5	20	0	814458	263023	785065	1	15	229	65421	322	15381	14	6	11	5	3	5	46	ABC_18	RegionABC		0	0	Y
10034-156-3-124-35	2	3	6	0	162892	157814	235519	1	124	229	65419	307	15381	14	6	11	5	4	34	45	ABC_18	RegionABC		0	0	Y
10033-140-22-3-204	28	38	47	0	2445922	2323748	2420522	1	109	87	51763	222	13219	12	5	9	4	3	38	38	ABC_8	RegionABC		0	0	Y
10033-140-22-3-219	18	34	24	0	1572379	2079143	1236011	1	109	87	50963	203	13219	11	5	9	4	3	38	36	ABC_8	RegionABC		0	0	Y
10015-40-249-163-0	27	48	43	0	642659	656018	556238	1	99	148	49005	32	9551	7	2	9	3	2	58	34	ABC_13	RegionABC		0	0	Y
10015-126-249-163-0	7	19	16	0	166615	259674	206972	1	99	119	50605	341	8628	6	2	8	5	3	41	36	ABC_13	RegionABC		0	0	Y
10015-196-249-163-0	9	22	18	0	21422	300675	232844	1	113	296	49602	338	9551	7	2	9	4	3	36	35	ABC_13	RegionABC		0	0	Y
10015-47-393-476-0	18	32	30	0	428439	437345	388073	1	107	297	51967	496	8628	8	2	8	4	3	45	38	ABC_16	RegionABC		0	0	Y
10027-35-490-504-0	0	0	5	0	1	1	12219	1	801	21668	48138	277	10942	11	3	8	2	2	36	32	C_167	RegionC		3	2
10027-27-687-332-0	0	0	5	0	1	1	12219	1	152	104	47595	304	8774	7	2	7	3	2	38	33	C_166	RegionC		0	0
10027-9-35-3-0	0	0	5	0	1	1	12219	1	1762	2225	50154	322	12178	7	1	10	5	4	3	37	C_165	RegionC	benzoisoxazole	0	0
10105-139-58-828-0	0	0	7	0	1	1	13409	1	707	2235	58171	481	1246	11	4	8	4	3	35	41	C_12	RegionC		0	0
10027-13-51-3-0	0	0	5	0	1	1	12219	1	1762	2225	47452	211	12236	5	2	10	5	4	32	35	C_164	RegionC	benzoisoxazole	0	0
10027-10-708-356-0	0	0	5	0	1	1	12219	1	148	139	48657	183	9003	6	1	8	4	2	36	36	C_163	RegionC		0	0
10027-2-536-538-0	0	0	5	0	1	1	12219	1	703	698	4224	91	13016	4	1	11	4	3	2	31	C_162	RegionC		0	0
10105-181-52-828-0	0	0	6	0	1	1	11493	1	707	512	47847	472	7843	6	3	5	4	4	11	35	C_161	RegionC		0	0
10027-11-719-356-0	0	0	5	0	1	1	12219	1	154	222	35741	15	8774	5	2	7	2	1	42	26	C_160	RegionC		0	0
10105-199-57-828-0	0	0	7	0	1	1	13409	1	707	605	57766	431	1298	6	4	8	5	4	1	40	C_159	RegionC		0	0
10035-20-10-7-72	0	0	7	0	1	1	5478	1	2771	7963	65479	241	17561	15	4	13	4	4	44	46	C_8	RegionC	benzoxazolinone	0	0
10027-3-114-3-0	0	0	5	0	1	1	12219	1	1762	3114	49458	258	11357	5	1	10	5	4	38	35	C_24	RegionC	benzoisoxazole	0	0
10035-25-6-11-72	0	0	6	0	1	1	46954	1	2771	4004	61166	-159	20327	11	5	14	5	3	36	43	C_158	RegionC	benzoxazolinone	0	0
10027-9-603-499-0	0	0	5	0	1	1	12219	1	89	104	55581	551	6972	13	1	6	4	2	57	38	C_157	RegionC		0	0
10035-3-8-43-72	0	0	6	0	1	1	46954	1	2771	7963	6828	255	1957	14	5	14	5	4	45	48	C_156	RegionC	benzoxazolinone	0	0
10027-26-106-3-0	0	0	6	0	1	1	14663	1	1762	2225	52063	418	11377	11	2	9	4	3	45	38	C_155	RegionC	benzoisoxazole	0	0
10035-39-8-3-72	0	0	6	0	1	1	46954	1	2771	4317	65475	167	20449	14	6	14	5	4	42	46	C_154	RegionC	benzoxazolinone	0	0
10105-242-50-828-0	0	0	6	0	1	1	11493	1	707	1025	52959	33	13383	11	4	9	3	3	23	37	C_153	RegionC		0	0
10035-43-10-5-72	0	0	6	0	1	1	46954	1	2771	36221	65973	135	1885	11	4	14	6	5	28	47	C_152	RegionC	benzoxazolinone	0	0
10035-39-1-19-72	0	0	6	0	1	1	46954	1	2771	5825	63971	-69	19227	11	4	14	5	3	4	45	C_1	RegionC	benzoxazolinone	0	0
10027-4-141-3-0	0	0	5	0	1	1	12219	1	1762	1668	50056	307	11377	6	2	9	5	4	29	37	C_151	RegionC	benzoisoxazole	0	0
10035-46-12-14-72	0	0	7	0	1	1	5478	1	2771	4241	66882	324	17561	16	4	13	4	4	45	47	C_3	RegionC	benzoxazolinone	0	0
10035-19-5-54-72	0	0	7	0	1	1	5478	1	2771	4508	68679	264	19526	12	6	13	6	5	31	49	C_150	RegionC	benzoxazolinone	0	0
10035-46-13-19-72	0	0	6	0	1	1	46954	1	2771	5825	65475	101	18484	11	4	14	5	4	42	46	C_1	RegionC	benzoxazolinone	0	0
10027-18-131-16-0	0	0	5	0	1	1	12219	1	149	139	48559	288	10429	6	2	8	5	3	39	36	C_149	RegionC		0	0
10105-262-42-828-0	0	0	6	0	1	1	11493	1	707	745	4385	415	8766	9	3	6	3	3	28	32	C_148	RegionC		0	0
10035-31-3-43-72	0	0	6	0	1	1	46954	1	2771	7963	70322	243	1957	11	5	14	5	4	44	48	C_147	RegionC	benzoxazolinone	0	0
10035-6-3-68-72	0	0	6	0	1	1	46954	1	2771	3211	70526	31	18647	11	5	13	5	4	42	47	C_21	RegionC	benzoxazolinone	0	0
10035-72-2-3-72	0	0	6	0	1	1	46954	1	2771	4568	63472	15	19526	11	6	13	6	4	35	45	C_146	RegionC	benzoxazolinone	0	0
10035-78-4-4-72	0	0	6	0	1	1	46954	1	2771	4596	63774	46	18304	9	4	13	5	3	42	45	C_2	RegionC	benzoxazolinone	0	0
10027-11-131-28-0	0	0	5	0	1	1	12219	1	154	139	50258	153	11676	5	2	10	5	3	37	37	C_145	RegionC		0	0
10027-15-152-3-0	0	0	6	0	1	1	14663	1	1762	2294	47859	396	10454	13	2	8	3	3	41	35	C_144	RegionC	benzoisoxazole	0	0
10027-3-167-3-0	0	0	5	0	1	1	12219	1	1762	2669	46453	193	11357	6	1	10	5	3	46	34	C_24	RegionC	benzoisoxazole	0	0
10027-22-57-94-0	0	0	6	0	1	1	14663	1	2946	2669	47454	327	9575	4	1	8	5	4	2	34	C_16	RegionC	benzoisoxazole	0	0
10035-66-11-7-72	0	0	6	0	1	1	46954	1	2771	7963	66075	28	18647	14	5	13	5	5	27	47	C_143	RegionC	benzoxazolinone	0	0
10027-35-136-3-0	0	0	6	0	1	1	14663	1	1762	2607	51261	399	11333	12	3	8	4	4	27	38	C_142	RegionC	benzoisoxazole	0	0
10027-12-154-3-0	0	0	8	0	1	1	1955	1	1762	1356	52462	459	10454	7	2	8	5	4	29	39	C_4	RegionC	benzoisoxazole	0	0
10035-70-1-13-72	0	0	6	0	1	1	46954	1	2771	3565	66875	-92	23492	16	7	15	4	3	39	47	C_141	RegionC	benzoxazolinone	0	0
10027-4-157-3-0	0	0	5	0	1	1	12219	1	1762	4004	42245	108	13032	4	2	10	4	3	33	31	C_0	RegionC	benzoisoxazole	0	0
10035-75-12-8-72	0	0	6	0	1	1	46954	1	2771	4241	68083	31	17561	16	4	13	5	4	47	48	C_3	RegionC	benzoxazolinone	0	0
10035-85-10-7-72	0	0	6	0	1	1	46954	1	2771	7963	62871	62	18484	14	4	14	4	4	38	44	C_8	RegionC	benzoxazolinone	0	0
10035-35-8-51-72	0	0	6	0	1	1	46954	1	2771	4317	68576	53	24758	16	8	16	4	4	39	48	C_140	RegionC	benzoxazolinone	0	0
10035-92-10-4-72	0	0	7	0	1	1	5478	1	2771	4596	66479	23	17561	11	4	13	6	4	45	47	C_1	RegionC	benzoxazolinone	0	0
10035-98-5-3-72	0	0	8	0	1	1	62605	1	2771	4508	65074	205	19526	12	6	13	6	5	27	45	C_18	RegionC	benzoxazolinone	0	0
10035-43-12-67-72	0	0	6	0	1	1	46954	1	2771	36221	71785	36	1885	14	4	14	5	5	36	51	C_3	RegionC	benzoxazolinone	0	0
10035-65-7-43-72	0	0	6	0	1	1	46954	1	2771	7963	6768	24	18647	10	5	13	7	4	47	48	C_139	RegionC	benzoxazolinone	0	0
10035-80-6-23-72	0	0	6	0	1	1	46954	1	2771	3003	65374	-57	20327	12	5	14	5	3	42	46	C_5	RegionC	benzoxazolinone	0	0
10035-15-3-109-72	0	0	7	0	1	1	5478	1	2771	3731	68117	282	18647	13	5	13	5	5	25	47	C_138	RegionC	benzoxazolinone	0	0
10035-1-3-121-72	0	0	6	0	1	1	46954	1	2771	4323	66118	257	19526	15	6	13	4	4	4	45	C_137	RegionC	benzoxazolinone	0	0
10035-63-3-57-72	0	0	6	0	1	1	46954	1	2771	6644	71622	144	19799	12	4	15	5	4	41	49	C_136	RegionC	benzoxazolinone	0	0
10027-32-169-3-0	0	0	5	0	1	1	12219	1	1762	3114	51459	269	11357	5	1	10	6	4	39	38	C_135	RegionC	benzoisoxazole	0	0
10105-340-24-828-0	0	0	6	0	1	1	11493	1	707	135	42844	269	9832	5	3	7	4	3	32	31	C_134	RegionC		0	0
10027-30-174-3-0	0	0	5	0	1	1	12219	1	1762	3066	47851	82	1299	5	2	11	5	3	38	35	C_133	RegionC	benzoisoxazole	0	0
10035-107-7-19-72	0	0	6	0	1	1	46954	1	2771	5865	68681	148	1957	14	5	14	5	4	42	47	C_7	RegionC	benzoxazolinone	0	0
10027-14-205-3-0	0	0	5	0	1	1	12219	1	1762	3233	43647	16	11377	6	2	9	4	3	3	32	C_132	RegionC	benzoisoxazole	0	0
10027-20-199-3-0	0	0	5	0	1	1	12219	1	1762	1835	50659	307	13322	7	3	10	5	4	32	36	C_131	RegionC	benzoisoxazole	0	0
10035-36-10-87-72	0	0	6	0	1	1	46954	1	2771	4105	66479	221	1844	12	5	13	6	4	45	47	C_130	RegionC	benzoxazolinone	0	0
10027-27-186-3-0	0	0	7	0	1	1	17107	1	1762	2669	43244	146	13322	4	3	10	5	4	23	32	C_129	RegionC	benzoisoxazole	0	0
10035-33-11-93-72	0	0	6	0	1	1	46954	1	2771	5664	6227	128	19526	14	6	13	4	4	33	44	C_128	RegionC	benzoxazolinone	0	0
10035-103-9-22-72	0	0	7	0	1	1	5478	1	2771	4687	64069	137	18647	13	5	13	4	4	33	45	C_6	RegionC	benzoxazolinone	0	0
10035-21-12-101-72	0	0	6	0	1	1	46954	1	2771	4241	72282	375	17561	14	4	13	6	6	21	52	C_127	RegionC	benzoxazolinone	0	0
10027-15-205-3-0	0	0	5	0	1	1	12219	1	1762	2294	42446	16	11377	9	2	9	3	3	27	31	C_126	RegionC	benzoisoxazole	0	0
10027-4-57-162-0	0	0	5	0	1	1	12219	1	8409	15127	47543	239	11743	4	2	9	4	3	32	34	C_17	RegionC	benzoisoxazole	0	0
10035-139-7-4-72	0	0	6	0	1	1	46954	1	2771	5865	6668	303	17768	13	4	13	5	4	45	47	C_23	RegionC	benzoxazolinone	0	0
10035-92-8-35-72	0	0	6	0	1	1	46954	1	2771	4317	6828	255	1957	16	5	14	5	4	45	48	C_125	RegionC	benzoxazolinone	0	0
10035-9-12-121-72	0	0	6	0	1	1	46954	1	2771	4323	65479	299	17561	17	4	13	4	4	44	46	C_3	RegionC	benzoxazolinone	0	0
10027-10-219-3-0	0	0	6	0	1	1	14663	1	1762	2225	45149	79	12477	5	1	11	4	3	36	33	C_124	RegionC	benzoisoxazole	0	0
10035-45-10-90-72	0	0	6	0	1	1	46954	1	2771	4105	70082	339	1844	11	5	13	6	5	33	50	C_123	RegionC	benzoxazolinone	0	0
10027-24-204-3-0	0	0	5	0	1	1	12219	1	1762	3504	52355	73	1631	9	4	12	4	3	35	38	C_122	RegionC	benzoisoxazole	0	0
10208-8-48-149-0	0	0	7	0	1	1	11184	1	244	26	44633	378	8423	6	2	6	3	3	11	27	C_121	RegionC		0	0
10035-65-9-72-72	0	0	7	0	1	1	5478	1	2771	6917	69577	105	18971	10	5	14	7	4	45	49	C_120	RegionC	benzoxazolinone	0	0
10027-20-57-168-0	0	0	6	0	1	1	14663	1	2946	3281	48158	249	11743	8	2	9	4	3	38	34	C_119	RegionC	benzoisoxazole	0	0
10035-144-11-4-72	0	0	6	0	1	1	46954	1	2771	5664	66479	278	17768	10	4	13	6	4	45	47	C_23	RegionC	benzoxazolinone	0	0
10035-136-6-25-72	0	0	6	0	1	1	46954	1	2771	4232	66871	-24	23757	12	6	16	5	3	37	47	C_118	RegionC	benzoxazolinone	0	0
10035-21-23-119-72	0	0	6	0	1	1	46954	1	2771	4095	47252	127	14158	6	3	10	4	3	32	33	C_117	RegionC	benzoxazolinone	0	0
10035-54-12-96-72	0	0	7	0	1	1	5478	1	2771	5324	72282	446	17561	14	4	13	6	6	21	52	C_116	RegionC	benzoxazolinone	0	0
10035-50-12-111-72	0	0	6	0	1	1	46954	1	2771	6917	72986	388	1885	14	4	14	6	5	38	52	C_115	RegionC	benzoxazolinone	0	0
10035-150-8-16-72	0	0	6	0	1	1	46954	1	2771	4317	66877	216	1957	13	5	14	5	4	44	47	C_114	RegionC	benzoxazolinone	0	0
10027-6-57-188-0	0	0	7	0	1	1	17107	1	2946	4449	50447	327	11377	6	2	9	4	3	33	36	C_113	RegionC	benzoisoxazole	0	0
10208-59-18-149-0	0	0	8	0	1	1	12781	1	244	294	59751	354	11377	8	2	9	6	2	52	39	C_112	RegionC		0	0
10027-33-225-3-0	0	0	5	0	1	1	12219	1	1762	2225	47654	212	12153	3	1	10	5	3	44	35	C_15	RegionC	benzoisoxazole	0	0
10035-134-9-41-72	0	0	7	0	1	1	5478	1	2771	4012	6467	118	20449	12	6	14	4	4	38	45	C_111	RegionC	benzoxazolinone	0	0
10035-98-2-150-3	0	0	6	0	1	1	46954	1	377	1074	7633	426	18759	13	6	13	6	5	22	52	C_110	RegionC		0	0
10034-99-3-124-35	0	0	7	0	1	1	274773	1	146	165	66317	228	1667	15	6	12	5	4	35	47	C_109	RegionC		0	0
10035-14-10-160-72	0	0	6	0	1	1	46954	1	2771	4641	65071	27	19584	9	5	14	6	4	35	46	C_108	RegionC	benzoxazolinone	0	0
10035-158-7-19-72	0	0	6	0	1	1	46954	1	2771	5865	66775	0	19015	10	4	15	6	4	42	47	C_7	RegionC	benzoxazolinone	0	0
10035-99-11-76-72	0	0	8	0	1	1	62605	1	2771	17064	71279	273	21308	14	6	15	6	6	23	51	C_107	RegionC	benzoxazolinone	0	1
10035-150-7-37-72	0	0	6	0	1	1	46954	1	2771	7144	65076	215	18647	10	5	13	6	4	44	46	C_106	RegionC	benzoxazolinone	0	0
10089-81-2-69-101	0	0	5	0	1	1	549729	1	1221	14251	59868	-69	1869	10	5	13	5	2	46	42	C_105	RegionC		0	0
10035-156-10-26-72	0	0	6	0	1	1	46954	1	2771	4105	67879	245	1844	13	5	13	6	5	31	47	C_22	RegionC	benzoxazolinone	0	0
10105-378-48-828-0	0	0	6	0	1	1	11493	1	707	1118	56264	633	8766	9	3	6	5	5	14	42	C_104	RegionC		0	0
10035-69-6-121-72	0	0	6	0	1	1	46954	1	2771	4323	63976	85	18304	16	4	13	4	3	42	45	C_103	RegionC	benzoxazolinone	0	0
10035-183-9-4-72	0	0	6	0	1	1	46954	1	2771	4596	64069	165	18647	10	5	13	6	4	4	45	C_6	RegionC	benzoxazolinone	0	0
10027-4-282-3-0	0	0	5	0	1	1	12219	1	1762	3114	3884	102	10454	4	2	8	4	2	47	28	C_0	RegionC	benzoisoxazole	0	0
10089-81-8-66-101	0	0	5	0	1	1	549729	1	1221	14251	65175	-59	18698	10	4	14	6	2	48	46	C_102	RegionC		0	0
10035-49-2-158-72	0	0	6	0	1	1	46954	1	2771	4568	61069	134	19526	11	6	13	5	4	38	43	C_101	RegionC	benzoxazolinone	0	0
10035-18-9-175-72	0	0	6	0	1	1	46954	1	2771	4012	67076	261	19526	16	6	13	4	4	38	47	C_100	RegionC	benzoxazolinone	0	0
10035-79-13-114-72	0	0	6	0	1	1	46954	1	2771	5279	67271	177	17561	11	4	13	6	4	42	47	C_1	RegionC	benzoxazolinone	0	0
10035-186-7-19-72	0	0	6	0	1	1	46954	1	2771	5865	67872	118	20884	12	5	15	6	5	31	48	C_7	RegionC	benzoxazolinone	0	0
10035-48-2-152-72	0	0	6	0	1	1	46954	1	2771	5506	63673	182	18647	9	5	13	6	4	42	45	C_99	RegionC	benzoxazolinone	0	0
10035-51-10-141-72	0	0	6	0	1	1	46954	1	2771	4105	69284	299	1844	11	5	13	6	4	49	49	C_20	RegionC	benzoxazolinone	0	0
10035-64-3-152-72	0	0	6	0	1	1	46954	1	2771	5506	67315	141	1957	10	5	14	6	4	4	46	C_98	RegionC	benzoxazolinone	0	0
10035-92-3-117-72	0	0	6	0	1	1	46954	1	2771	3211	68722	31	19526	14	6	13	5	4	44	47	C_97	RegionC	benzoxazolinone	0	0
10035-189-12-16-72	0	0	6	0	1	1	46954	1	2771	4241	68083	333	16682	13	3	13	5	4	47	48	C_96	RegionC	benzoxazolinone	0	0
10035-82-4-141-72	0	0	6	0	1	1	46954	1	2771	4192	64773	12	19183	12	5	13	5	3	38	46	C_95	RegionC	benzoxazolinone	0	0
10035-126-1-101-72	0	0	6	0	1	1	46954	1	2771	4232	70779	161	18304	13	4	13	6	5	19	51	C_5	RegionC	benzoxazolinone	0	0
10027-34-267-3-0	0	0	5	0	1	1	12219	1	1762	2628	45848	184	13032	4	2	10	5	4	25	34	C_94	RegionC	benzoisoxazole	0	0
10035-103-9-119-72	0	0	6	0	1	1	46954	1	2771	4095	65674	229	18647	11	5	13	5	4	42	46	C_6	RegionC	benzoxazolinone	0	0
10035-92-7-130-72	0	0	6	0	1	1	46954	1	2771	5865	67881	298	19526	15	6	13	6	4	47	48	C_93	RegionC	benzoxazolinone	0	0
10035-39-13-182-72	0	0	7	0	1	1	5478	1	2771	308	65479	245	1844	15	5	13	4	4	44	46	C_1	RegionC	benzoxazolinone	0	0
10035-186-10-38-72	0	0	6	0	1	1	46954	1	2771	4414	67675	185	19754	12	5	14	6	5	33	48	C_92	RegionC	benzoxazolinone	0	0
10035-52-12-166-72	0	0	6	0	1	1	46954	1	2771	4241	6988	312	16682	13	3	13	6	5	28	50	C_91	RegionC	benzoxazolinone	0	0
10035-120-12-109-72	0	0	6	0	1	1	46954	1	2771	4241	68881	32	16682	14	3	13	5	5	31	49	C_90	RegionC	benzoxazolinone	0	0
10035-142-11-90-72	0	0	6	0	1	1	46954	1	2771	5664	68679	319	18647	12	5	13	6	5	31	49	C_89	RegionC	benzoxazolinone	0	0
10035-65-2-183-72	0	0	6	0	1	1	46954	1	2771	4823	71081	123	21372	16	6	15	6	4	47	50	C_88	RegionC	benzoxazolinone	0	0
10035-44-10-191-72	0	0	6	0	1	1	46954	1	2771	5051	63075	99	1844	14	5	13	4	4	36	43	C_8	RegionC	benzoxazolinone	0	0
10035-69-8-172-72	0	0	7	0	1	1	5478	1	2771	4778	67075	115	20493	13	5	15	5	4	42	47	C_87	RegionC	benzoxazolinone	0	0
10035-172-5-81-72	0	0	6	0	1	1	46954	1	2771	4508	68484	284	18647	12	5	13	5	4	44	47	C_21	RegionC	benzoxazolinone	0	0
10035-72-10-172-72	0	0	6	0	1	1	46954	1	2771	4778	65071	54	18484	9	4	14	6	4	35	46	C_1	RegionC	benzoxazolinone	0	0
10033-98-22-3-204	0	0	5	0	1	1	257502	1	109	87	59976	402	13219	13	5	9	5	4	33	43	C_86	RegionC		0	0
10027-6-336-3-0	0	0	5	0	1	1	12219	1	1762	178	4825	-9	1594	6	3	12	4	3	39	35	C_85	RegionC	benzoisoxazole	0	0
10035-127-3-141-72	0	0	6	0	1	1	46954	1	2771	3367	69923	324	19526	11	6	13	6	4	45	48	C_20	RegionC	benzoxazolinone	0	0
10027-12-332-3-0	0	0	5	0	1	1	12219	1	1762	178	51557	358	13057	7	2	10	5	4	32	38	C_4	RegionC	benzoisoxazole	0	0
10035-126-4-145-72	0	0	7	0	1	1	5478	1	2771	4192	68578	142	18304	12	4	13	6	4	31	49	C_5	RegionC	benzoxazolinone	0	0
10027-4-354-3-0	0	0	5	0	1	1	12219	1	1762	178	46349	194	13364	5	3	10	4	3	29	34	C_0	RegionC	benzoisoxazole	0	0
10035-166-9-113-72	0	0	6	0	1	1	46954	1	2771	4012	70173	4	24758	14	8	16	5	4	39	49	C_84	RegionC	benzoxazolinone	0	0
10035-125-7-165-72	0	0	6	0	1	1	46954	1	2771	5865	65479	255	19526	13	6	13	4	4	44	46	C_83	RegionC	benzoxazolinone	0	0
10035-191-5-114-72	0	0	6	0	1	1	46954	1	2771	5279	64466	137	18647	10	5	13	6	4	38	45	C_19	RegionC	benzoxazolinone	0	0
10027-13-355-3-0	0	0	5	0	1	1	12219	1	1762	1794	48847	257	10454	6	2	8	4	3	33	35	C_82	RegionC	benzoisoxazole	0	0
10035-126-12-174-72	0	0	7	0	1	1	5478	1	2771	4241	73089	469	16682	16	3	13	5	5	37	52	C_81	RegionC	benzoxazolinone	0	0
10035-182-5-141-72	0	0	6	0	1	1	46954	1	2771	4508	62472	176	18647	11	5	13	5	4	4	44	C_18	RegionC	benzoxazolinone	0	0
10035-174-4-153-72	0	0	6	0	1	1	46954	1	2771	4192	65378	1	19183	15	5	13	4	3	44	46	C_80	RegionC	benzoxazolinone	0	0
10035-188-1-152-72	0	0	6	0	1	1	46954	1	2771	5506	59763	-198	20327	10	5	14	5	3	33	42	C_2	RegionC	benzoxazolinone	0	0
10027-3-57-360-0	0	0	6	0	1	1	14663	1	2946	3114	46049	22	12443	5	2	10	5	4	29	34	C_79	RegionC	benzoisoxazole	0	0
10035-184-3-163-72	0	0	6	0	1	1	46954	1	2771	3211	69014	-4	24979	12	8	16	5	4	34	47	C_78	RegionC	benzoxazolinone	0	0
10035-149-12-190-72	0	0	8	0	1	1	62605	1	2771	4241	67276	301	16682	11	3	13	6	5	29	48	C_77	RegionC	benzoxazolinone	0	0
10027-26-402-3-0	0	0	5	0	1	1	12219	1	1762	3559	45654	212	11377	8	2	9	4	2	58	33	C_76	RegionC	benzoisoxazole	0	0
10035-190-4-162-72	0	0	7	0	1	1	5478	1	2771	4232	62571	-84	18304	11	4	13	5	3	29	43	C_2	RegionC	benzoxazolinone	0	0
10027-4-57-384-0	0	0	6	0	1	1	14663	1	2946	2669	48752	254	12666	5	2	10	5	4	27	36	C_17	RegionC	benzoisoxazole	0	0
10027-3-444-3-0	0	0	7	0	1	1	17107	1	1762	178	41047	181	9575	5	1	8	3	2	45	30	C_75	RegionC	benzoisoxazole	0	0
10027-9-445-3-0	0	0	6	0	1	1	14663	1	1762	3559	49155	255	11734	8	1	10	4	3	35	36	C_74	RegionC	benzoisoxazole	0	0
10027-4-483-3-0	0	0	6	0	1	1	14663	1	1762	2669	43184	162	13057	4	2	10	4	3	32	30	C_0	RegionC	benzoisoxazole	0	0
10027-35-439-3-0	0	0	5	0	1	1	12219	1	8852	9788	42347	198	12622	9	3	9	3	3	32	31	C_14	RegionC	benzoisoxazole	0	0
10027-34-461-3-0	0	0	5	0	1	1	12219	1	1762	2628	44852	264	10454	6	2	8	4	3	36	33	C_73	RegionC	benzoisoxazole	0	0
10027-6-491-3-0	0	0	8	0	1	1	1955	1	1762	8008	43548	207	11743	5	2	9	4	3	35	32	C_13	RegionC	benzoisoxazole	0	0
10208-150-7-315-0	0	0	7	0	1	1	11184	1	215	441	48095	285	11333	7	3	8	6	2	36	34	C_72	RegionC		0	0
10105-67-1-421-0	0	0	6	0	1	1	11493	1	435	149	52458	45	11848	7	3	9	6	5	23	39	C_71	RegionC		0	0
10105-29-3-474-0	0	0	6	0	1	1	11493	1	142	745	71483	89	10856	12	4	8	5	4	34	52	C_70	RegionC		0	0
10027-4-505-3-0	0	0	5	0	1	1	12219	1	1762	2225	40842	77	13032	4	2	10	4	3	3	30	C_0	RegionC	benzoisoxazole	0	0
10027-22-57-440-0	0	0	5	0	1	1	12219	1	2946	2002	43244	142	12443	3	2	10	5	4	23	32	C_16	RegionC	benzoisoxazole	0	0
10027-13-503-3-0	0	0	5	0	1	1	12219	1	1762	2669	47949	244	14768	6	2	11	4	3	33	35	C_69	RegionC	benzoisoxazole	0	0
10027-4-517-3-0	0	0	7	0	1	1	17107	1	1762	4004	47251	216	12236	5	2	10	5	4	24	35	C_0	RegionC	benzoisoxazole	0	0
10027-15-512-3-0	0	0	6	0	1	1	14663	1	1762	2294	50349	76	18182	9	2	13	3	3	24	35	C_68	RegionC	benzoisoxazole	0	0
10027-28-501-3-0	0	0	5	0	1	1	12219	1	1762	2357	50356	358	13057	10	2	10	4	4	3	37	C_67	RegionC	benzoisoxazole	0	0
10027-1-535-3-0	0	0	5	0	1	1	12219	1	1762	1335	54161	307	12646	4	1	11	6	4	38	40	C_66	RegionC	benzoisoxazole	0	0
10027-12-528-3-0	0	0	5	0	1	1	12219	1	1762	3114	44252	187	11377	6	2	9	4	2	57	32	C_4	RegionC	benzoisoxazole	0	0
10027-28-57-455-0	0	0	6	0	1	1	14663	1	2946	3114	48057	319	11377	11	2	9	3	3	38	35	C_65	RegionC	benzoisoxazole	0	0
10027-26-524-3-0	0	0	5	0	1	1	12219	1	1762	178	49957	309	11743	7	2	9	5	4	32	37	C_64	RegionC	benzoisoxazole	0	0
10208-175-42-315-0	0	0	7	0	1	1	11184	1	215	149	54897	3	10498	5	1	9	5	2	46	38	C_63	RegionC		0	0
10027-25-542-3-0	0	0	6	0	1	1	14663	1	1762	2669	4725	246	10498	5	1	9	5	4	23	35	C_62	RegionC	benzoisoxazole	0	0
10027-28-541-3-0	0	0	5	0	1	1	12219	1	1762	3114	55436	397	14768	10	2	11	3	3	3	37	C_61	RegionC	benzoisoxazole	0	0
10027-33-557-3-0	0	0	5	0	1	1	12219	1	1762	2225	50755	212	1271	5	1	11	5	3	42	37	C_15	RegionC	benzoisoxazole	0	0
10027-2-536-58-0	0	0	5	0	1	1	12219	1	703	698	44651	16	9026	4	1	9	5	3	33	33	C_60	RegionC		0	0
10027-35-554-3-0	0	0	6	0	1	1	14663	1	1762	2607	48292	367	12647	9	3	9	4	4	25	34	C_14	RegionC	benzoisoxazole	0	0
10105-34-35-524-0	0	0	7	0	1	1	13409	1	457	745	50261	6	5864	8	1	5	5	4	15	38	C_59	RegionC	indene	0	0
10105-45-5-524-0	0	0	8	0	1	1	15324	1	459	1583	48758	362	9334	8	2	7	5	4	22	35	C_11	RegionC	indene	0	0
10105-21-60-524-0	0	0	6	0	1	1	11493	1	457	792	19622	44	5512	3	3	3	1	1	3	14	C_58	RegionC	indene	0	0
10027-23-583-3-0	0	0	5	0	1	1	12219	1	1762	2669	47245	207	10498	6	1	9	4	3	3	34	C_57	RegionC	benzoisoxazole	0	0
10027-22-590-3-0	0	0	6	0	1	1	14663	1	1762	4004	44054	314	9575	9	1	8	3	2	5	32	C_56	RegionC	benzoisoxazole	0	0
10105-90-11-524-0	0	0	6	0	1	1	11493	1	457	1118	51866	62	6743	7	2	5	5	4	24	39	C_55	RegionC	indene	0	0
10027-19-439-174-0	0	0	6	0	1	1	14663	1	8852	16879	40087	166	914	4	2	7	3	2	3	28	C_54	RegionC		0	0
10027-20-618-3-0	0	0	6	0	1	1	14663	1	1762	1835	50356	31	12956	7	3	10	5	4	33	37	C_53	RegionC	benzoisoxazole	0	0
10105-127-2-524-0	0	0	6	0	1	1	11493	1	457	745	5516	459	13155	10	2	9	5	4	22	41	C_52	RegionC	indene	0	0
10027-19-612-27-0	0	0	5	0	1	1	12219	1	318	528	43643	189	943	5	3	7	3	2	38	31	C_51	RegionC		0	0
10027-16-636-3-0	0	0	5	0	1	1	12219	1	1762	2669	42446	95	12236	6	2	10	4	3	38	31	C_50	RegionC	benzoisoxazole	0	0
10027-31-627-3-0	0	0	5	0	1	1	12219	1	1762	4004	47551	78	12508	6	2	11	5	4	29	35	C_49	RegionC	benzoisoxazole	0	0
10087-153-14-68-448	0	0	5	0	1	1	23197	1	202	241	55567	479	9935	8	3	8	4	3	5	40	C_48	RegionC		0	0
10027-23-670-3-0	0	0	6	0	1	1	14663	1	1762	5339	46644	262	9575	3	1	8	4	3	3	32	C_47	RegionC	benzoisoxazole	0	0
10027-15-679-3-0	0	0	5	0	1	1	12219	1	1762	2294	40142	69	12613	7	2	10	3	2	42	29	C_46	RegionC	benzoisoxazole	0	0
10027-30-672-3-0	0	0	5	0	1	1	12219	1	1762	3066	47444	292	10454	4	2	8	4	3	3	34	C_45	RegionC	benzoisoxazole	0	0
10105-285-1-409-0	0	0	8	0	1	1	15324	1	372	885	51064	489	8747	10	2	7	5	4	32	38	C_44	RegionC		0	0
10027-6-705-3-0	0	0	5	0	1	1	12219	1	1762	2225	41648	148	11377	6	2	9	3	2	52	30	C_13	RegionC	benzoisoxazole	0	0
10027-13-698-3-0	0	0	6	0	1	1	14663	1	1762	1794	50558	162	13356	6	2	11	5	3	46	37	C_43	RegionC	benzoisoxazole	0	0
10027-11-704-3-0	0	0	5	0	1	1	12219	1	1762	5784	45187	211	12833	4	2	9	4	3	23	32	C_42	RegionC	benzoisoxazole	0	0
10105-139-58-524-0	0	0	6	0	1	1	11493	1	457	792	58577	539	10437	11	3	7	5	3	35	42	C_12	RegionC	indene	0	0
10027-18-716-3-0	0	0	6	0	1	1	14663	1	1762	2225	42343	99	12666	5	2	10	4	3	29	31	C_41	RegionC	benzoisoxazole	0	0
10105-201-5-524-0	0	0	6	0	1	1	11493	1	459	1583	41948	268	8455	7	1	7	4	3	29	31	C_40	RegionC	indene	0	0
10105-190-28-524-0	0	0	6	0	1	1	11493	1	457	149	51362	48	8076	8	1	7	5	4	21	37	C_39	RegionC	indene	0	0
10027-32-718-3-0	0	0	5	0	1	1	12219	1	1762	4004	53061	309	12153	4	1	10	6	4	33	38	C_38	RegionC	benzoisoxazole	0	0
10105-177-54-524-0	0	0	6	0	1	1	11493	1	457	838	55264	231	13669	10	2	11	5	4	3	41	C_37	RegionC	indene	0	0
10027-31-727-3-0	0	0	6	0	1	1	14663	1	1762	2565	47954	107	11701	8	2	10	4	3	36	35	C_36	RegionC	benzoisoxazole	0	0
10027-15-758-3-0	0	0	5	0	1	1	12219	1	1762	2294	41245	97	12236	8	2	10	3	3	35	30	C_35	RegionC	benzoisoxazole	0	0
10105-265-5-524-0	0	0	7	0	1	1	13409	1	459	1583	47151	367	10648	8	2	8	5	4	22	35	C_11	RegionC	indene	0	0
10105-225-51-524-0	0	0	6	0	1	1	11493	1	457	792	43346	14	10478	4	2	8	5	3	29	32	C_34	RegionC	indene	0	0
10105-291-12-524-0	0	0	6	0	1	1	11493	1	457	1444	54463	519	7433	5	2	6	6	4	23	39	C_33	RegionC	indene	0	0
10208-53-40-736-0	0	0	8	0	1	1	12781	1	198	262	54463	469	10454	8	2	8	5	3	35	40	C_32	RegionC		0	0
10105-334-7-524-0	0	0	6	0	1	1	11493	1	457	149	49961	581	7399	6	3	5	6	5	15	38	C_10	RegionC	indene	0	0
10105-346-31-524-0	0	0	6	0	1	1	11493	1	483	1118	49069	596	582	7	2	4	4	3	29	34	C_10	RegionC	indene	0	0
10105-42-5-828-0	0	0	6	0	1	1	11493	1	707	745	49152	328	11357	8	3	8	4	4	22	36	C_31	RegionC		0	0
10105-2-47-828-0	0	0	6	0	1	1	11493	1	707	1118	45849	458	8766	6	3	6	4	4	11	34	C_30	RegionC		0	0
10105-337-54-524-0	0	0	8	0	1	1	15324	1	457	838	55264	54	14731	16	2	13	4	3	48	40	C_29	RegionC	indene	0	0
10027-20-439-473-0	0	0	5	0	1	1	12219	1	8852	14126	4576	218	10429	7	2	8	3	2	52	32	C_28	RegionC		1	0
10105-85-11-828-0	0	0	7	0	1	1	13409	1	707	149	47054	514	7843	7	3	5	4	4	17	35	C_9	RegionC		0	0
10105-68-28-828-0	0	0	6	0	1	1	11493	1	707	745	52561	548	9132	7	3	6	5	5	1	38	C_27	RegionC		0	0
10105-429-12-524-0	0	0	6	0	1	1	11493	1	457	1444	43358	477	623	7	1	5	4	3	32	31	C_26	RegionC	indene	0	0
10105-120-34-828-0	0	0	6	0	1	1	11493	1	707	699	51263	613	7843	7	3	5	4	4	25	38	C_9	RegionC		0	0
10105-420-53-524-0	0	0	6	0	1	1	11493	1	457	745	42454	497	582	4	2	4	5	3	29	32	C_25	RegionC	indene	0	0
10027-10-7-3-0	0	6	0	0	1	17778	1	1	1762	3559	49155	177	10822	5	1	10	5	3	38	36	B_88	RegionB	benzoisoxazole	0	0
10105-443-52-524-0	0	5	0	0	1	13391	1	1	457	375	4215	489	6313	4	2	5	5	4	11	32	B_87	RegionB	indene	0	0
10027-14-30-3-0	0	5	0	0	1	14815	1	1	1762	3233	48156	263	11743	5	2	9	5	4	23	33	B_86	RegionB	benzoisoxazole	0	0
10105-183-48-828-0	0	5	0	0	1	13391	1	1	707	149	58058	619	8766	9	3	6	4	4	19	42	B_85	RegionB		0	0
10027-26-59-3-0	0	6	0	0	1	17778	1	1	1762	1293	47658	349	10454	8	2	8	4	3	41	35	B_84	RegionB	benzoisoxazole	0	0
10035-6-8-10-72	0	5	0	0	1	53117	1	1	2771	4317	68482	265	1957	15	5	14	4	4	45	48	B_83	RegionB	benzoxazolinone	0	0
10027-15-632-462-0	0	6	0	0	1	17778	1	1	148	306	48531	156	914	7	2	7	2	2	18	31	B_82	RegionB		0	0
10035-18-12-5-72	0	5	0	0	1	53117	1	1	2771	4241	63673	194	16682	13	3	13	5	4	35	45	B_8	RegionB	benzoxazolinone	0	0
10049-12-593-0-507	0	6	0	0	1	10655	1	1	2425	2263	47951	584	8423	6	2	6	5	5	7	36	B_81	RegionB	benzoisoxazole	0	0
10035-4-3-32-72	0	5	0	0	1	53117	1	1	2771	3549	71119	108	20354	12	5	14	5	4	38	47	B_80	RegionB	benzoxazolinone	0	0
10035-33-10-19-72	0	5	0	0	1	53117	1	1	2771	5825	63669	-2	18484	10	4	14	5	4	33	45	B_1	RegionB	benzoxazolinone	0	0
10035-35-3-26-72	0	5	0	0	1	53117	1	1	2771	3595	67319	271	19526	14	6	13	5	4	42	46	B_79	RegionB	benzoxazolinone	0	0
10027-28-115-3-0	0	5	0	0	1	14815	1	1	1762	2357	4405	166	12236	9	2	10	3	3	41	32	B_78	RegionB	benzoisoxazole	0	0
10105-286-22-828-0	0	5	0	0	1	13391	1	1	707	1304	47247	366	9985	4	2	7	5	4	15	35	B_77	RegionB		0	0
10027-9-140-3-0	0	5	0	0	1	14815	1	1	1762	1314	46457	284	9575	5	1	8	4	2	54	34	B_76	RegionB	benzoisoxazole	0	0
10035-70-3-7-72	0	6	0	0	1	6374	1	1	2771	7963	66212	49	22956	14	7	15	4	4	32	45	B_2	RegionB	benzoxazolinone	0	0
10035-31-11-53-72	0	6	0	0	1	6374	1	1	2771	5664	64274	143	20449	14	6	14	4	4	4	45	B_75	RegionB	benzoxazolinone	0	0
10035-21-7-72-72	0	5	0	0	1	53117	1	1	2771	6917	68778	163	18971	12	5	14	6	5	29	49	B_3	RegionB	benzoxazolinone	0	0
10035-35-12-64-72	0	5	0	0	1	53117	1	1	2771	4241	64076	246	17561	14	4	13	4	4	42	45	B_74	RegionB	benzoxazolinone	0	0
10035-7-8-85-72	0	5	0	0	1	53117	1	1	2771	6917	65475	194	1957	15	5	14	4	4	35	46	B_73	RegionB	benzoxazolinone	0	0
10035-39-3-72-72	0	5	0	0	1	53117	1	1	2771	6917	68821	157	18971	12	5	14	5	4	42	47	B_2	RegionB	benzoxazolinone	0	0
10035-35-1-72-72	0	5	0	0	1	53117	1	1	2771	6917	65275	-77	18628	12	4	14	5	3	42	46	B_72	RegionB	benzoxazolinone	0	0
10035-39-3-63-72	0	5	0	0	1	53117	1	1	2771	3413	64715	227	18647	12	5	13	4	4	38	44	B_2	RegionB	benzoxazolinone	0	0
10035-68-5-43-72	0	5	0	0	1	53117	1	1	2771	7963	60868	108	17768	8	4	13	6	4	38	43	B_71	RegionB	benzoxazolinone	0	0
10035-3-1-105-72	0	5	0	0	1	53117	1	1	2771	3595	78892	481	2107	16	5	15	5	5	38	56	B_70	RegionB	benzoxazolinone	0	0
10015-318-668-218-0	0	5	0	0	1	68335	1	1	437	18441	50059	276	15343	11	4	11	4	4	21	36	B_69	RegionB		0	0
10027-19-182-3-0	0	6	0	0	1	17778	1	1	1762	3525	49044	247	11377	5	2	9	4	3	3	35	B_68	RegionB	benzoisoxazole	0	0
10035-21-7-109-72	0	5	0	0	1	53117	1	1	2771	5865	7088	351	18647	14	5	13	6	6	19	51	B_3	RegionB	benzoxazolinone	0	0
10027-28-57-125-0	0	7	0	0	1	20741	1	1	2946	2669	47156	17	12485	9	2	10	3	2	54	34	B_67	RegionB	benzoisoxazole	0	0
10035-123-8-4-72	0	5	0	0	1	53117	1	1	2771	4596	69576	34	21601	10	5	16	6	4	41	49	B_66	RegionB	benzoxazolinone	0	0
10035-11-10-129-72	0	5	0	0	1	53117	1	1	2771	5187	68278	225	17561	10	4	13	6	4	45	48	B_1	RegionB	benzoxazolinone	0	0
10035-96-10-43-72	0	5	0	0	1	53117	1	1	2771	7963	6668	227	17561	12	4	13	5	4	45	47	B_65	RegionB	benzoxazolinone	0	0
10035-17-5-129-72	0	5	0	0	1	53117	1	1	2771	5187	64466	112	17768	8	4	13	6	4	38	45	B_9	RegionB	benzoxazolinone	0	0
10035-14-11-131-72	0	5	0	0	1	53117	1	1	2771	5664	69481	19	2067	12	6	14	6	4	47	49	B_64	RegionB	benzoxazolinone	0	0
10035-138-8-25-72	0	5	0	0	1	53117	1	1	2771	4317	65672	35	21593	11	6	15	5	4	4	46	B_63	RegionB	benzoxazolinone	0	0
10035-30-10-129-72	0	5	0	0	1	53117	1	1	2771	5187	64271	147	17561	11	4	13	5	4	4	45	B_1	RegionB	benzoxazolinone	0	0
10035-104-4-56-72	0	6	0	0	1	6374	1	1	2771	4192	69181	153	19183	12	5	13	6	4	33	48	B_62	RegionB	benzoxazolinone	0	0
10035-134-9-25-72	0	5	0	0	1	53117	1	1	2771	4232	68874	64	21593	11	6	15	5	4	42	48	B_61	RegionB	benzoxazolinone	0	0
10027-3-243-3-0	0	5	0	0	1	14815	1	1	1762	1522	47353	268	11954	6	1	9	4	3	35	35	B_60	RegionB	benzoisoxazole	0	0
10035-66-10-92-72	0	5	0	0	1	53117	1	1	2771	4105	7088	343	1844	13	5	13	6	6	19	51	B_59	RegionB	benzoxazolinone	0	0
10035-102-11-72-72	0	5	0	0	1	53117	1	1	2771	6917	69584	208	18971	13	5	14	5	4	47	49	B_3	RegionB	benzoxazolinone	0	0
10105-410-7-828-0	0	5	0	0	1	13391	1	1	707	745	44251	292	9866	8	4	6	3	3	22	31	B_58	RegionB		0	0
10035-96-11-77-72	0	6	0	0	1	6374	1	1	2771	5664	70088	303	19526	18	6	13	4	4	45	48	B_57	RegionB	benzoxazolinone	0	0
10035-156-2-35-72	0	5	0	0	1	53117	1	1	2771	4568	68081	309	18647	14	5	13	5	5	31	47	B_10	RegionB	benzoxazolinone	0	0
10027-3-57-202-0	0	5	0	0	1	14815	1	1	2946	4449	50056	348	10498	6	1	9	5	4	29	37	B_56	RegionB	benzoisoxazole	0	0
10035-156-9-35-72	0	5	0	0	1	53117	1	1	2771	4095	68477	292	18647	14	5	13	5	5	29	47	B_10	RegionB	benzoxazolinone	0	0
10027-34-237-3-0	0	7	0	0	1	20741	1	1	1762	2628	49746	207	12666	5	2	10	4	3	35	34	B_55	RegionB	benzoisoxazole	0	0
10035-35-10-154-72	0	5	0	0	1	53117	1	1	2771	4105	65479	217	1844	14	5	13	4	4	44	46	B_7	RegionB	benzoxazolinone	0	0
10035-62-5-129-72	0	5	0	0	1	53117	1	1	2771	5187	62667	122	18647	9	5	13	6	4	38	44	B_9	RegionB	benzoxazolinone	0	0
10035-18-12-175-72	0	5	0	0	1	53117	1	1	2771	4241	68083	326	17561	17	4	13	4	4	41	48	B_8	RegionB	benzoxazolinone	0	0
10035-62-4-131-72	0	5	0	0	1	53117	1	1	2771	4192	64975	51	19183	11	5	13	6	3	44	46	B_54	RegionB	benzoxazolinone	0	0
10035-133-23-46-72	0	5	0	0	1	53117	1	1	2771	4004	4675	-102	16189	7	3	12	3	2	47	32	B_53	RegionB	benzoxazolinone	0	0
10035-79-4-121-72	0	5	0	0	1	53117	1	1	2771	4323	62371	12	19183	15	5	13	5	3	4	44	B_0	RegionB	benzoxazolinone	0	0
10035-121-9-76-72	0	5	0	0	1	53117	1	1	2771	4012	68269	72	24328	13	8	16	5	5	23	48	B_52	RegionB	benzoxazolinone	0	0
10035-111-13-93-72	0	5	0	0	1	53117	1	1	2771	3777	62472	129	1844	13	5	13	5	4	4	44	B_7	RegionB	benzoxazolinone	0	0
10035-96-12-111-72	0	5	0	0	1	53117	1	1	2771	6917	71785	345	1885	16	4	14	5	5	36	51	B_51	RegionB	benzoxazolinone	0	0
10035-150-10-68-72	0	5	0	0	1	53117	1	1	2771	4105	68283	221	17561	9	4	13	6	4	44	47	B_50	RegionB	benzoxazolinone	0	0
10208-135-4-149-0	0	6	0	0	1	11133	1	1	244	147	51339	256	9575	6	1	8	5	2	42	33	B_49	RegionB		0	0
10035-98-10-120-72	0	5	0	0	1	53117	1	1	2771	4105	69681	181	20463	15	6	14	5	5	31	48	B_5	RegionB	benzoxazolinone	0	0
10035-96-6-130-72	0	5	0	0	1	53117	1	1	2771	2987	67982	135	18304	15	4	13	5	3	47	48	B_48	RegionB	benzoxazolinone	0	0
10035-49-5-183-72	0	5	0	0	1	53117	1	1	2771	4823	63068	-11	21372	17	6	15	4	4	36	44	B_4	RegionB	benzoxazolinone	0	0
10035-128-5-111-72	0	5	0	0	1	53117	1	1	2771	6917	69381	212	20815	15	6	14	5	5	28	48	B_47	RegionB	benzoxazolinone	0	0
10027-10-57-258-0	0	8	0	0	1	23704	1	1	2946	2225	47245	253	10498	6	1	9	4	3	3	34	B_46	RegionB	benzoisoxazole	0	0
10035-181-4-68-72	0	5	0	0	1	53117	1	1	2771	4192	70382	109	18304	11	4	13	6	4	29	49	B_45	RegionB	benzoxazolinone	0	0
10035-189-12-57-72	0	5	0	0	1	53117	1	1	2771	6644	70781	138	18713	11	3	15	6	4	44	50	B_44	RegionB	benzoxazolinone	0	0
10035-85-12-161-72	0	5	0	0	1	53117	1	1	2771	4241	6828	223	18484	14	4	14	5	4	45	48	B_43	RegionB	benzoxazolinone	0	0
10035-146-4-110-72	0	5	0	0	1	53117	1	1	2771	4192	62667	-195	23492	13	7	15	4	3	32	44	B_0	RegionB	benzoxazolinone	0	0
10035-96-1-168-72	0	5	0	0	1	53117	1	1	2771	3565	6778	86	19183	13	5	13	6	3	47	48	B_42	RegionB	benzoxazolinone	0	0
10035-183-23-72-72	0	5	0	0	1	53117	1	1	2771	6917	45151	-93	14482	7	3	11	4	2	53	31	B_41	RegionB	benzoxazolinone	0	0
10035-104-13-162-72	0	5	0	0	1	53117	1	1	2771	4232	66277	208	17561	10	4	13	6	4	39	47	B_40	RegionB	benzoxazolinone	0	0
10049-16-680-0-652	0	6	0	0	1	10655	1	1	2009	1469	45948	424	10036	5	2	8	5	4	2	34	B_39	RegionB	benzoisoxazole	0	0
10035-185-2-98-72	0	5	0	0	1	53117	1	1	2771	4568	67869	227	19526	11	6	13	5	4	4	47	B_38	RegionB	benzoxazolinone	0	0
10035-149-5-130-72	0	5	0	0	1	53117	1	1	2771	4508	68477	3	18647	11	5	13	7	5	31	49	B_37	RegionB	benzoxazolinone	0	0
10035-186-4-108-72	0	5	0	0	1	53117	1	1	2771	4414	66373	4	20497	14	5	14	5	4	31	47	B_0	RegionB	benzoxazolinone	0	0
10027-18-364-3-0	0	5	0	0	1	14815	1	1	1762	4894	41343	-25	12485	4	2	10	4	2	45	30	B_6	RegionB	benzoisoxazole	0	0
10027-27-364-3-0	0	5	0	0	1	14815	1	1	1762	4894	41343	-25	12485	4	2	10	4	2	45	30	B_6	RegionB	benzoisoxazole	0	0
10049-15-157-0-1200	0	6	0	0	1	10655	1	1	228	301	41843	339	11266	4	3	8	4	4	14	31	B_36	RegionB		0	0
10035-143-23-160-72	0	5	0	0	1	53117	1	1	2771	4641	46454	101	15037	9	4	10	3	2	48	32	B_35	RegionB	benzoxazolinone	0	0
10035-156-10-156-72	0	5	0	0	1	53117	1	1	2771	4105	68081	27	1844	13	5	13	5	5	31	47	B_5	RegionB	benzoxazolinone	0	0
10035-151-11-165-72	0	5	0	0	1	53117	1	1	2771	5664	68284	328	18647	16	5	13	4	4	47	48	B_34	RegionB	benzoxazolinone	0	0
10035-141-7-191-72	0	5	0	0	1	53117	1	1	2771	5865	64471	28	21372	18	6	15	4	4	38	45	B_4	RegionB	benzoxazolinone	0	0
10027-6-404-3-0	0	5	0	0	1	14815	1	1	1762	1168	44054	288	10454	5	2	8	4	2	58	32	B_33	RegionB	benzoisoxazole	0	0
10027-36-391-3-0	0	6	0	0	1	17778	1	1	1762	1335	1602	-44	582	1	2	4	1	0	6	10	B_32	RegionB	benzoisoxazole	0	0
10049-13-521-0-994	0	6	0	0	1	10655	1	1	144	149	516	731	8199	5	2	5	5	5	3	38	B_31	RegionB		0	0
10027-8-643-3-0	0	6	0	0	1	17778	1	1	1762	178	53857	255	14225	4	2	12	7	5	29	40	B_30	RegionB	benzoisoxazole	0	0
10105-120-6-524-0	0	5	0	0	1	13391	1	1	457	745	51669	671	582	7	2	4	5	4	26	39	B_29	RegionB	indene	0	0
10105-176-27-524-0	0	5	0	0	1	13391	1	1	457	373	48859	523	7527	7	2	5	5	4	16	37	B_28	RegionB	indene	0	0
10105-198-46-524-0	0	5	0	0	1	13391	1	1	457	373	41655	414	582	6	2	4	4	3	2	30	B_27	RegionB	indene	0	0
10105-328-54-409-0	0	5	0	0	1	13391	1	1	372	605	50563	183	12286	8	2	11	5	3	54	37	B_26	RegionB		0	0
10105-224-46-524-0	0	5	0	0	1	13391	1	1	457	745	41253	492	4941	7	1	4	4	3	26	31	B_25	RegionB	indene	0	0
10049-8-348-0-507	0	6	0	0	1	10655	1	1	2425	1853	43344	464	9346	6	2	7	4	4	12	32	B_24	RegionB	benzoisoxazole	0	0
10105-339-3-524-0	0	5	0	0	1	13391	1	1	505	1863	50955	521	6144	5	2	5	5	3	19	36	B_23	RegionB	indene	0	0
10105-306-36-524-0	0	5	0	0	1	13391	1	1	457	419	41052	407	4941	4	1	4	5	3	26	31	B_22	RegionB	indene	0	0
10105-306-51-524-0	0	5	0	0	1	13391	1	1	457	792	41747	229	8455	4	1	7	5	3	29	31	B_21	RegionB	indene	0	0
10105-49-25-828-0	0	5	0	0	1	13391	1	1	707	745	46644	259	12708	6	5	8	4	4	12	34	B_20	RegionB		0	0
10105-383-20-524-0	0	5	0	0	1	13391	1	1	457	745	50363	615	7109	6	2	5	6	5	13	37	B_19	RegionB	indene	0	0
10105-378-32-524-0	0	5	0	0	1	13391	1	1	457	373	48658	49	8688	6	3	6	6	5	13	37	B_18	RegionB	indene	0	0
10105-106-29-828-0	0	5	0	0	1	13391	1	1	707	1118	51751	411	1308	9	3	9	4	4	14	38	B_17	RegionB		0	0
10105-438-10-524-0	0	5	0	0	1	13391	1	1	457	652	55664	682	8312	8	3	6	6	5	11	42	B_16	RegionB	indene	0	0
10027-31-439-505-0	0	5	0	0	1	14815	1	1	8852	14237	49356	138	11701	8	2	10	4	3	38	36	B_15	RegionB		0	0
10027-11-620-356-0	0	5	0	0	1	14815	1	1	804	1335	39143	53	10429	4	2	8	3	2	29	29	B_14	RegionB		0	0
10105-409-28-524-0	0	5	0	0	1	13391	1	1	457	373	43156	457	7109	4	2	5	5	3	32	31	B_13	RegionB	indene	0	0
10027-7-631-339-0	0	5	0	0	1	14815	1	1	10353	3804	47851	125	13854	7	3	11	4	3	29	35	B_12	RegionB		3	4
10105-95-57-828-0	0	5	0	0	1	13391	1	1	707	745	60469	396	16238	9	5	9	4	4	1	42	B_11	RegionB		0	0
10049-16-503-0-507	0	7	13	0	1	12431	15383	1	2425	1903	47548	348	10959	5	2	9	5	4	2	35	BC_152	RegionBC	benzoisoxazole	0	0
10049-2-529-0-507	0	11	10	0	1	19534	11833	1	2425	3017	49155	599	9346	7	2	7	5	5	1	37	BC_151	RegionBC	benzoisoxazole	0	0
10027-30-23-3-0	0	8	9	0	1	23704	21994	1	1762	3559	40245	95	11377	6	2	9	3	2	5	29	BC_150	RegionBC	benzoisoxazole	0	0
10027-12-57-14-0	0	6	13	0	1	17778	3177	1	2946	1919	51458	378	11377	7	2	9	5	4	31	38	BC_149	RegionBC	benzoisoxazole	0	0
10027-22-57-7-0	0	9	9	0	1	26667	21994	1	2946	2225	46452	272	10498	4	1	9	4	3	36	34	BC_0	RegionBC	benzoisoxazole	0	0
10049-1-565-0-507	0	6	9	0	1	10655	1065	1	2425	4526	47552	531	9346	7	2	7	4	4	22	35	BC_17	RegionBC	benzoisoxazole	0	0
10027-15-57-18-0	0	9	8	0	1	26667	1955	1	2946	2808	37641	56	11377	10	2	9	2	2	44	27	BC_29	RegionBC	benzoisoxazole	0	0
10105-465-60-524-0	0	8	6	0	1	21426	11493	1	457	792	13019	-14	5512	4	3	3	0	0	83	9	BC_148	RegionBC	indene	1	1
10049-1-431-0-652	0	10	11	0	1	17759	13016	1	2009	3017	51055	447	12648	7	2	9	5	4	24	38	BC_50	RegionBC	benzoisoxazole	0	0
10027-10-57-27-0	0	7	9	0	1	20741	21994	1	2946	2669	48847	326	9575	4	1	8	4	3	33	35	BC_34	RegionBC	benzoisoxazole	0	0
10049-14-569-0-507	0	9	10	0	1	15983	11833	1	2425	2488	4975	366	1276	6	2	9	4	4	12	35	BC_147	RegionBC	benzoisoxazole	0	0
10049-13-425-0-652	0	9	17	0	1	15983	20116	1	2009	4475	50565	492	11128	9	2	9	4	4	31	36	BC_146	RegionBC	benzoisoxazole	0	0
10049-16-431-0-652	0	9	10	0	1	15983	11833	1	2009	3017	51451	468	12648	6	2	9	5	4	21	38	BC_50	RegionBC	benzoisoxazole	1	0
10035-18-8-7-72	0	5	4	0	1	53117	31303	1	2771	7963	64072	155	1957	15	5	14	4	4	33	45	BC_26	RegionBC	benzoxazolinone	0	0
10049-17-586-0-507	0	7	11	0	1	12431	13016	1	2425	2187	4876	622	7683	9	1	7	4	4	31	36	BC_145	RegionBC	benzoisoxazole	0	0
10027-24-93-3-0	0	9	8	0	1	26667	1955	1	1762	3504	49751	2	16069	8	3	13	4	3	39	36	BC_144	RegionBC	benzoisoxazole	0	0
10035-32-7-7-72	0	7	3	0	1	74364	23477	1	2771	7963	61069	137	18647	13	5	13	5	4	38	43	BC_24	RegionBC	benzoxazolinone	0	0
10035-36-3-7-72	0	5	4	0	1	53117	31303	1	2771	7963	63111	163	18647	12	5	13	5	4	36	43	BC_26	RegionBC	benzoxazolinone	0	0
10027-7-57-63-0	0	6	13	0	1	17778	3177	1	2946	2975	41348	76	10778	6	2	9	4	2	52	30	BC_37	RegionBC	benzoisoxazole	0	0
10027-29-57-50-0	0	9	10	0	1	26667	24438	1	2946	3559	4505	13	11357	3	1	10	5	3	43	33	BC_28	RegionBC	benzoisoxazole	0	0
10035-19-5-43-72	0	8	2	0	1	84987	15651	1	2771	7963	65076	215	18647	9	5	13	6	4	44	46	BC_3	RegionBC	benzoxazolinone	0	0
10049-14-608-0-507	0	9	9	0	1	15983	1065	1	2425	2488	50154	334	11882	7	2	10	5	4	26	37	BC_143	RegionBC	benzoisoxazole	0	0
10027-30-57-51-0	0	12	5	0	1	35556	12219	1	2946	6674	38842	7	11377	7	2	9	3	2	47	28	BC_21	RegionBC	benzoisoxazole	0	0
10035-4-12-43-72	0	5	4	0	1	53117	31303	1	2771	7963	70084	152	18389	13	3	14	5	4	44	48	BC_14	RegionBC	benzoxazolinone	0	0
10027-28-57-59-0	0	8	9	0	1	23704	21994	1	2946	2669	47263	43	10454	15	2	8	2	2	62	34	BC_46	RegionBC	benzoisoxazole	0	0
10027-10-57-88-0	0	7	9	0	1	20741	21994	1	2946	2669	51259	165	12989	7	1	10	4	3	36	36	BC_142	RegionBC	benzoisoxazole	0	0
10035-3-10-59-72	0	5	4	0	1	53117	31303	1	2771	6689	6668	255	17561	13	4	13	5	4	45	47	BC_1	RegionBC	benzoxazolinone	0	0
10027-1-57-100-0	0	5	13	0	1	14815	3177	1	2946	2475	55861	352	11357	6	1	10	6	4	37	41	BC_27	RegionBC	benzoisoxazole	0	0
10027-12-57-76-0	0	11	7	0	1	32593	17107	1	2946	3559	45247	122	14633	6	2	11	4	2	41	33	BC_141	RegionBC	benzoisoxazole	0	0
10027-25-57-78-0	0	8	8	0	1	23704	1955	1	2946	3559	44651	225	9575	5	1	8	5	3	36	33	BC_49	RegionBC	benzoisoxazole	0	0
10027-5-57-91-0	0	9	7	0	1	26667	17107	1	2946	3114	41043	58	11357	3	1	10	4	3	35	30	BC_0	RegionBC	benzoisoxazole	0	0
10027-9-57-109-0	0	11	5	0	1	32593	12219	1	2946	2669	42545	156	12178	6	1	10	4	3	38	31	BC_140	RegionBC	benzoisoxazole	0	0
10035-66-12-7-72	0	6	3	0	1	6374	23477	1	2771	7963	66075	281	16682	13	3	13	5	5	27	47	BC_15	RegionBC	benzoxazolinone	0	0
10035-21-9-59-72	0	5	4	0	1	53117	31303	1	2771	6689	67673	247	18647	10	5	13	6	5	27	48	BC_10	RegionBC	benzoxazolinone	0	0
10035-43-13-3-72	0	4	7	0	1	42494	5478	1	2771	36221	67375	179	19729	13	5	14	6	5	3	48	BC_48	RegionBC	benzoxazolinone	0	0
10035-9-12-43-72	0	4	6	0	1	42494	46954	1	2771	7963	6668	295	16682	13	3	13	5	4	45	47	BC_14	RegionBC	benzoxazolinone	0	0
10035-55-2-7-72	0	4	6	0	1	42494	46954	1	2771	7963	63875	207	18647	12	5	13	5	4	42	45	BC_139	RegionBC	benzoxazolinone	0	0
10035-31-13-43-72	0	5	10	0	1	53117	78257	1	2771	7963	6828	179	18484	11	4	14	5	4	45	48	BC_1	RegionBC	benzoxazolinone	0	0
10035-50-11-43-72	0	8	5	0	1	84987	39128	1	2771	7963	69284	347	18647	12	5	13	6	4	49	49	BC_2	RegionBC	benzoxazolinone	0	0
10027-21-57-104-0	0	9	9	0	1	26667	21994	1	2946	2141	60572	384	14287	10	3	11	5	4	39	43	BC_11	RegionBC	benzoisoxazole	0	0
10035-85-3-4-72	0	5	4	0	1	53117	31303	1	2771	4596	67516	179	1957	12	5	14	5	4	4	46	BC_4	RegionBC	benzoxazolinone	0	0
10027-26-57-108-0	0	12	12	0	1	35556	29326	1	2946	292	4845	32	10454	6	2	8	4	3	36	35	BC_138	RegionBC	benzoisoxazole	1	0
10035-15-12-85-72	0	6	5	0	1	6374	39128	1	2771	6917	62674	217	16682	14	3	13	4	4	4	44	BC_15	RegionBC	benzoxazolinone	0	0
10035-54-1-59-72	0	5	4	0	1	53117	31303	1	2771	6689	67176	104	18304	11	4	13	6	4	29	48	BC_1	RegionBC	benzoxazolinone	0	0
10049-6-525-0-652	0	8	12	0	1	14207	14199	1	2009	2455	46352	382	11837	5	2	8	4	4	12	33	BC_32	RegionBC	benzoisoxazole	0	0
10027-1-57-123-0	0	5	14	0	1	14815	34213	1	2946	2475	54062	355	11357	5	1	10	6	4	37	40	BC_27	RegionBC	benzoisoxazole	0	0
10035-46-11-22-72	0	2	8	0	1	21247	62605	1	2771	5664	65076	201	18647	15	5	13	4	4	38	46	BC_2	RegionBC	benzoxazolinone	0	0
10035-63-11-43-72	0	6	5	0	1	6374	39128	1	2771	7963	68083	313	17768	13	4	13	5	4	47	48	BC_2	RegionBC	benzoxazolinone	0	0
10035-52-12-43-72	0	6	3	0	1	6374	23477	1	2771	7963	70082	33	15803	12	2	13	6	5	33	50	BC_14	RegionBC	benzoxazolinone	0	0
10035-62-11-7-72	0	3	7	0	1	3187	5478	1	2771	7963	62472	191	18647	13	5	13	5	4	4	44	BC_24	RegionBC	benzoxazolinone	0	0
10035-52-12-32-72	0	4	7	0	1	42494	5478	1	2771	4241	70478	3	15803	12	2	13	6	5	31	50	BC_14	RegionBC	benzoxazolinone	0	0
10035-46-23-59-72	0	5	4	0	1	53117	31303	1	2771	6689	45253	8	14158	7	3	10	3	2	55	31	BC_2	RegionBC	benzoxazolinone	0	0
10027-11-57-135-0	0	15	11	0	1	44446	26882	1	2946	4755	44144	103	1398	6	2	11	4	3	38	32	BC_137	RegionBC	benzoisoxazole	0	0
10035-33-5-59-72	0	3	7	0	1	3187	5478	1	2771	6689	62069	98	18647	10	5	13	5	4	33	44	BC_1	RegionBC	benzoxazolinone	0	0
10027-20-57-132-0	0	8	9	0	1	23704	21994	1	2946	3281	52899	329	123	8	2	10	4	3	38	37	BC_136	RegionBC	benzoisoxazole	0	0
10105-368-1-828-0	0	5	8	0	1	13391	15324	1	707	1118	49152	367	11369	8	3	8	4	4	22	36	BC_135	RegionBC		0	0
10035-43-12-55-72	0	3	9	0	1	3187	70431	1	2771	36221	67577	252	17971	13	3	14	5	5	3	48	BC_45	RegionBC	benzoxazolinone	0	0
10035-104-8-7-72	0	3	7	0	1	3187	5478	1	2771	7963	66877	216	1957	13	5	14	5	4	44	47	BC_26	RegionBC	benzoxazolinone	0	0
10035-55-12-38-72	0	3	7	0	1	3187	5478	1	2771	4241	67881	299	17561	12	4	13	6	4	47	48	BC_47	RegionBC	benzoxazolinone	0	0
10035-92-9-32-72	0	7	4	0	1	74364	31303	1	2771	4012	67271	199	18647	11	5	13	6	4	42	47	BC_13	RegionBC	benzoxazolinone	0	0
10035-46-11-59-72	0	3	8	0	1	3187	62605	1	2771	6689	6668	279	18647	13	5	13	5	4	45	47	BC_2	RegionBC	benzoxazolinone	0	0
10035-111-5-19-72	0	5	5	0	1	53117	39128	1	2771	5825	6387	75	1957	11	5	14	6	4	4	45	BC_3	RegionBC	benzoxazolinone	0	0
10035-20-1-114-72	0	6	4	0	1	6374	31303	1	2771	5279	68775	11	18304	13	4	13	5	3	44	48	BC_12	RegionBC	benzoxazolinone	0	0
10035-104-2-35-72	0	6	3	0	1	6374	23477	1	2771	4568	68083	324	18647	14	5	13	5	4	47	48	BC_134	RegionBC	benzoxazolinone	0	0
10035-26-1-114-72	0	6	3	0	1	6374	23477	1	2771	5279	65969	41	17425	12	3	13	5	3	4	46	BC_12	RegionBC	benzoxazolinone	0	0
10035-26-11-86-72	0	4	8	0	1	42494	62605	1	2771	5664	68881	358	18647	16	5	13	5	5	31	49	BC_133	RegionBC	benzoxazolinone	0	0
10035-102-10-37-72	0	5	5	0	1	53117	39128	1	2771	7144	6668	241	17561	10	4	13	5	4	45	47	BC_1	RegionBC	benzoxazolinone	0	0
10027-2-57-165-0	0	10	9	0	1	2963	21994	1	2946	3114	4264	165	10498	4	1	9	4	3	24	31	BC_132	RegionBC	benzoisoxazole	0	0
10027-15-57-152-0	0	12	8	0	1	35556	1955	1	2946	2808	44488	211	11377	8	2	9	3	3	24	31	BC_29	RegionBC	benzoisoxazole	0	0
10027-23-57-147-0	0	11	5	0	1	32593	12219	1	2946	2669	44242	213	9575	3	1	8	4	3	27	32	BC_0	RegionBC	benzoisoxazole	0	0
10035-111-10-7-72	0	3	10	0	1	3187	78257	1	2771	7963	62472	138	17561	13	4	13	5	4	4	44	BC_131	RegionBC	benzoxazolinone	0	0
10035-36-12-98-72	0	6	3	0	1	6374	23477	1	2771	4241	65076	221	17561	12	4	13	6	4	44	46	BC_47	RegionBC	benzoxazolinone	0	0
10027-30-57-144-0	0	9	7	0	1	26667	17107	1	2946	2225	44089	255	10454	4	2	8	4	3	27	31	BC_21	RegionBC	benzoisoxazole	0	0
10027-22-57-152-0	0	11	9	0	1	32593	21994	1	2946	2225	45689	22	10498	4	1	9	4	3	27	32	BC_0	RegionBC	benzoisoxazole	0	0
10027-5-57-173-0	0	10	7	0	1	2963	17107	1	2946	3114	45951	196	10068	4	1	9	5	4	28	34	BC_25	RegionBC	benzoisoxazole	0	0
10027-24-57-162-0	0	15	14	0	1	44446	34213	1	8409	15127	54848	173	15576	7	3	12	4	3	33	39	BC_20	RegionBC	benzoisoxazole	0	0
10027-16-57-168-0	0	8	9	0	1	23704	21994	1	2946	3365	45352	185	11743	6	2	9	4	3	32	32	BC_130	RegionBC	benzoisoxazole	1	0
10035-102-5-59-72	0	5	7	0	1	53117	5478	1	2771	6689	65277	24	18647	10	5	13	5	4	44	46	BC_1	RegionBC	benzoxazolinone	0	0
10035-80-10-72-72	0	5	4	0	1	53117	31303	1	2771	6917	6798	107	17885	11	4	14	6	4	45	48	BC_9	RegionBC	benzoxazolinone	0	0
10027-29-57-163-0	0	10	10	0	1	2963	24438	1	2946	2948	5704	324	13889	4	1	11	5	3	36	37	BC_28	RegionBC	benzoisoxazole	0	0
10035-95-10-59-72	0	5	4	0	1	53117	31303	1	2771	6689	6547	45	21291	11	5	15	5	4	37	46	BC_1	RegionBC	benzoxazolinone	0	0
10049-7-730-0-507	0	8	12	0	1	14207	14199	1	2425	3772	42847	472	9712	4	2	7	5	5	4	31	BC_129	RegionBC	benzoisoxazole	0	0
10035-54-9-78-72	0	2	8	0	1	21247	62605	1	2771	6598	67673	247	18647	11	5	13	6	5	27	48	BC_10	RegionBC	benzoxazolinone	0	0
10035-133-2-43-72	0	5	4	0	1	53117	31303	1	2771	7963	67976	46	19799	9	4	15	6	4	41	48	BC_128	RegionBC	benzoxazolinone	0	0
10027-36-57-166-0	0	9	19	0	1	26667	46432	1	2946	5784	17618	119	5513	1	1	4	2	2	11	13	BC_5	RegionBC	benzoisoxazole	0	0
10035-125-4-22-72	0	3	7	0	1	3187	5478	1	2771	4687	6217	-46	18304	11	4	13	4	3	33	44	BC_127	RegionBC	benzoxazolinone	0	0
10035-43-9-129-72	0	9	4	0	1	95611	31303	1	2771	36221	69571	196	19936	11	5	14	6	5	28	49	BC_13	RegionBC	benzoxazolinone	0	0
10027-36-57-162-0	0	11	7	0	1	32593	17107	1	8409	15127	17618	119	5513	1	1	4	2	2	11	13	BC_5	RegionBC	benzoisoxazole	1	0
10027-21-57-185-0	0	7	9	0	1	20741	21994	1	2946	2669	61366	322	14287	12	3	11	4	3	45	44	BC_11	RegionBC	benzoisoxazole	0	0
10035-65-12-109-72	0	5	5	0	1	53117	39128	1	2771	4241	72686	359	16682	13	3	13	7	5	37	52	BC_126	RegionBC	benzoxazolinone	0	0
10035-134-10-43-72	0	7	3	0	1	74364	23477	1	2771	7963	6828	179	18484	11	4	14	5	4	45	48	BC_1	RegionBC	benzoxazolinone	0	0
10035-43-13-129-72	0	5	8	0	1	53117	62605	1	2771	36221	69174	183	1885	11	4	14	6	5	3	49	BC_13	RegionBC	benzoxazolinone	0	1
10035-100-23-68-72	0	5	4	0	1	53117	31303	1	2771	3848	46856	77	14158	7	3	10	3	2	42	31	BC_125	RegionBC	benzoxazolinone	0	0
10027-28-57-180-0	0	11	5	0	1	32593	12219	1	2946	139	48498	359	10454	11	2	8	3	3	36	34	BC_46	RegionBC	benzoisoxazole	0	0
10035-73-1-81-72	0	3	8	0	1	3187	62605	1	2771	3565	69572	67	18304	10	4	13	5	3	38	47	BC_12	RegionBC	benzoxazolinone	0	0
10089-81-12-16-101	0	1	6	0	1	109013	659674	1	1221	14251	61069	-18	16711	8	3	13	6	2	48	43	BC_124	RegionBC		0	0
10035-43-12-136-72	0	7	2	0	1	74364	15651	1	2771	36221	71382	313	1885	13	4	14	6	5	31	51	BC_45	RegionBC	benzoxazolinone	0	0
10105-383-1-828-0	0	4	6	0	1	10713	11493	1	707	1118	49753	503	10446	7	3	7	5	5	14	37	BC_123	RegionBC		0	0
10027-30-57-180-0	0	8	9	0	1	23704	21994	1	2946	2058	45491	256	10454	6	2	8	4	3	3	32	BC_44	RegionBC	benzoisoxazole	0	0
10035-2-7-152-72	0	4	6	0	1	42494	46954	1	2771	5865	63673	19	18647	10	5	13	6	4	42	45	BC_3	RegionBC	benzoxazolinone	0	0
10035-156-7-7-72	0	3	7	0	1	3187	5478	1	2771	7963	65276	24	18647	13	5	13	5	5	27	45	BC_24	RegionBC	benzoxazolinone	0	0
10035-143-13-43-72	0	5	4	0	1	53117	31303	1	2771	7963	6668	241	17561	12	4	13	5	4	45	47	BC_1	RegionBC	benzoxazolinone	0	0
10035-3-3-188-72	0	6	3	0	1	6374	23477	1	2771	4323	65917	256	18647	13	5	13	5	4	4	45	BC_4	RegionBC	benzoxazolinone	0	0
10035-153-12-35-72	0	5	6	0	1	53117	46954	1	2771	4241	66882	334	16682	17	3	13	4	4	45	47	BC_15	RegionBC	benzoxazolinone	0	0
10027-25-57-194-0	0	6	11	0	1	17778	26882	1	2946	2225	4245	22	9575	3	1	8	6	2	57	31	BC_8	RegionBC	benzoisoxazole	0	0
10027-23-57-194-0	0	11	11	0	1	32593	26882	1	2946	2419	4245	22	9575	3	1	8	6	2	57	31	BC_0	RegionBC	benzoisoxazole	1	0
10027-32-57-191-0	0	7	10	0	1	20741	24438	1	2946	3142	49352	57	13313	5	1	11	5	2	44	36	BC_122	RegionBC	benzoisoxazole	1	0
10027-30-57-194-0	0	9	7	0	1	26667	17107	1	2946	2225	4245	225	10454	4	2	8	6	2	57	31	BC_121	RegionBC	benzoisoxazole	0	0
10027-33-57-194-0	0	12	9	0	1	35556	21994	1	2946	2669	47859	337	9575	3	1	8	7	2	63	35	BC_8	RegionBC	benzoisoxazole	0	0
10027-22-57-205-0	0	11	10	0	1	32593	24438	1	2946	2002	37243	127	9575	2	1	8	3	2	47	27	BC_0	RegionBC	benzoisoxazole	0	0
10035-43-2-165-72	0	7	2	0	1	74364	15651	1	2771	36221	6898	258	20815	14	6	14	5	5	32	49	BC_120	RegionBC	benzoxazolinone	0	1
10035-95-10-72-72	0	4	6	0	1	42494	46954	1	2771	6917	66972	-65	21615	12	5	16	5	4	37	47	BC_9	RegionBC	benzoxazolinone	0	0
10035-99-3-101-72	0	6	4	0	1	6374	31303	1	2771	17064	74423	287	20815	14	6	14	6	6	19	52	BC_4	RegionBC	benzoxazolinone	0	0
10027-5-57-194-0	0	4	13	0	1	11852	3177	1	2946	2697	4245	22	9575	3	1	8	6	2	57	31	BC_0	RegionBC	benzoisoxazole	0	0
10035-61-5-152-72	0	5	4	0	1	53117	31303	1	2771	5506	60666	74	18647	11	5	13	5	4	31	43	BC_7	RegionBC	benzoxazolinone	0	0
10035-99-12-107-72	0	5	8	0	1	53117	62605	1	2771	17064	7278	3	20164	15	4	15	6	6	25	52	BC_41	RegionBC	benzoxazolinone	1	0
10035-165-11-43-72	0	5	4	0	1	53117	31303	1	2771	7963	6688	216	17768	10	4	13	6	4	42	46	BC_23	RegionBC	benzoxazolinone	0	0
10035-31-3-188-72	0	5	5	0	1	53117	39128	1	2771	4323	67516	179	1957	11	5	14	5	4	4	46	BC_4	RegionBC	benzoxazolinone	0	0
10035-92-11-78-72	0	4	6	0	1	42494	46954	1	2771	6598	66478	254	18647	13	5	13	6	4	45	47	BC_2	RegionBC	benzoxazolinone	0	0
10035-55-10-114-72	0	3	8	0	1	3187	62605	1	2771	5279	68674	216	17561	10	4	13	6	4	44	48	BC_119	RegionBC	benzoxazolinone	0	0
10035-110-1-78-72	0	4	6	0	1	42494	46954	1	2771	6598	64175	-36	18304	12	4	13	5	3	38	44	BC_43	RegionBC	benzoxazolinone	0	0
10105-151-7-121-0	0	6	8	0	1	16069	15324	1	625	745	51751	52	9422	6	4	6	5	5	1	38	BC_118	RegionBC		0	0
10035-106-9-114-72	0	6	4	0	1	6374	31303	1	2771	5279	66664	75	1957	12	5	14	5	4	36	46	BC_22	RegionBC	benzoxazolinone	0	0
10027-5-57-242-0	0	6	11	0	1	17778	26882	1	2946	2697	43647	186	10498	4	1	9	4	3	3	32	BC_0	RegionBC	benzoisoxazole	0	0
10035-35-12-153-72	0	4	6	0	1	42494	46954	1	2771	4241	66882	309	17561	15	4	13	4	4	45	47	BC_117	RegionBC	benzoxazolinone	0	0
10035-43-11-146-72	0	3	7	0	1	3187	5478	1	2771	36221	71879	141	25124	17	8	16	5	5	29	51	BC_116	RegionBC	benzoxazolinone	0	0
10035-92-3-119-72	0	4	6	0	1	42494	46954	1	2771	4095	6852	295	18647	11	5	13	6	4	44	47	BC_4	RegionBC	benzoxazolinone	0	0
10035-46-12-168-72	0	3	7	0	1	3187	5478	1	2771	4241	69284	309	17561	13	4	13	6	4	49	49	BC_115	RegionBC	benzoxazolinone	0	0
10027-16-57-237-0	0	8	8	0	1	23704	1955	1	2946	3365	48052	23	123	6	2	10	4	3	36	35	BC_114	RegionBC	benzoisoxazole	0	0
10027-1-57-260-0	0	11	8	0	1	32593	1955	1	2946	2475	57065	385	1228	6	1	11	6	4	39	42	BC_27	RegionBC	benzoisoxazole	0	0
10208-100-47-157-0	0	6	7	0	1	11133	11184	1	144	1618	55543	257	12161	6	2	9	5	2	42	36	BC_113	RegionBC		1	0
10027-18-57-249-0	0	14	18	0	1	41483	43989	1	2946	4866	44242	217	10454	4	2	8	4	3	27	32	BC_39	RegionBC	benzoisoxazole	0	0
10015-138-15-163-0	0	5	3	0	1	68335	38807	1	99	0	51468	383	8952	6	2	9	5	3	45	38	BC_112	RegionBC		0	0
10027-20-57-244-0	0	10	17	0	1	2963	41545	1	2946	3281	51756	361	11743	6	2	9	5	4	32	38	BC_111	RegionBC	benzoisoxazole	0	0
10105-436-21-828-0	0	4	7	0	1	10713	13409	1	707	838	49047	318	13579	6	5	9	5	5	12	36	BC_110	RegionBC		0	0
10049-1-668-0-652	0	10	15	0	1	17759	17749	1	2009	2263	47255	333	10529	8	2	9	5	4	31	35	BC_109	RegionBC	benzoisoxazole	0	0
10035-174-2-78-72	0	5	4	0	1	53117	31303	1	2771	6598	65277	232	18647	12	5	13	5	4	44	46	BC_108	RegionBC	benzoxazolinone	0	0
10105-139-59-112-0	0	9	8	0	1	24104	15324	1	206	373	53569	592	802	9	2	6	5	4	32	40	BC_107	RegionBC		0	0
10035-153-9-72-72	0	3	8	0	1	3187	62605	1	2771	6917	67175	12	18971	13	5	14	5	4	42	47	BC_42	RegionBC	benzoxazolinone	0	0
10027-36-57-242-0	0	7	12	0	1	20741	29326	1	2946	2725	17618	119	5513	1	1	4	2	2	11	13	BC_5	RegionBC	benzoisoxazole	0	0
10035-104-13-119-72	0	3	7	0	1	3187	5478	1	2771	4095	67881	269	17561	10	4	13	6	4	47	48	BC_9	RegionBC	benzoxazolinone	0	0
10035-172-13-72-72	0	5	4	0	1	53117	31303	1	2771	6917	68182	131	17885	13	4	14	5	4	45	48	BC_9	RegionBC	benzoxazolinone	0	0
10049-4-673-0-652	0	6	10	0	1	10655	11833	1	2009	1787	42643	456	11026	4	2	8	5	5	8	32	BC_106	RegionBC	benzoisoxazole	0	0
10034-111-10-83-105	0	1	5	0	1	52605	196266	1	17	344	5497	16	12125	11	3	10	5	3	46	39	BC_105	RegionBC		0	0
10035-190-9-43-72	0	4	7	0	1	42494	5478	1	2771	7963	66075	146	18647	11	5	13	5	4	38	45	BC_10	RegionBC	benzoxazolinone	0	0
10035-143-4-119-72	0	5	4	0	1	53117	31303	1	2771	4192	65177	85	18304	12	4	13	5	3	44	46	BC_104	RegionBC	benzoxazolinone	0	0
10027-8-57-268-0	0	7	11	0	1	20741	26882	1	2946	381	57765	383	12646	4	1	11	7	5	31	43	BC_103	RegionBC	benzoisoxazole	0	0
10035-62-12-191-72	0	5	4	0	1	53117	31303	1	2771	5051	61069	158	17561	12	4	13	5	4	38	43	BC_102	RegionBC	benzoxazolinone	0	0
10027-29-57-259-0	0	9	10	0	1	26667	24438	1	2946	2948	49258	225	11357	5	1	10	5	3	5	36	BC_28	RegionBC	benzoisoxazole	0	0
10035-150-9-114-72	0	7	2	0	1	74364	15651	1	2771	5279	67667	19	18647	9	5	13	6	4	4	47	BC_3	RegionBC	benzoxazolinone	0	0
10035-99-3-152-72	0	3	7	0	1	3187	5478	1	2771	17064	68014	161	19936	11	5	14	6	5	26	47	BC_4	RegionBC	benzoxazolinone	0	0
10035-166-1-114-72	0	5	5	0	1	53117	39128	1	2771	5279	67466	-146	22613	12	6	15	5	3	34	47	BC_12	RegionBC	benzoxazolinone	0	0
10035-80-10-172-72	0	4	7	0	1	42494	5478	1	2771	4778	66676	115	18484	10	4	14	6	4	44	47	BC_9	RegionBC	benzoxazolinone	0	0
10027-22-57-277-0	0	8	8	0	1	23704	1955	1	2946	2002	42343	7	11787	5	1	10	4	3	29	31	BC_0	RegionBC	benzoisoxazole	0	0
10027-5-57-292-0	0	6	12	0	1	17778	29326	1	2946	2697	3964	144	10889	3	1	9	4	3	3	29	BC_0	RegionBC	benzoisoxazole	0	0
10105-98-33-216-0	0	8	10	0	1	21426	19155	1	94	54	56469	742	6743	8	2	5	6	6	11	43	BC_101	RegionBC		0	0
10035-164-12-85-72	0	4	6	0	1	42494	46954	1	2771	6917	6668	304	15803	13	2	13	5	4	45	47	BC_15	RegionBC	benzoxazolinone	0	0
10035-174-9-114-72	0	5	4	0	1	53117	31303	1	2771	5279	69272	253	18647	12	5	13	5	4	42	48	BC_22	RegionBC	benzoxazolinone	0	0
10027-33-57-276-0	0	13	6	0	1	3852	14663	1	2946	2669	44054	283	9575	4	1	8	4	2	58	32	BC_8	RegionBC	benzoisoxazole	0	0
10027-33-57-287-0	0	9	11	0	1	26667	26882	1	2946	3559	50262	384	9575	5	1	8	5	3	45	37	BC_8	RegionBC	benzoisoxazole	1	0
10027-22-57-306-0	0	8	8	0	1	23704	1955	1	2946	6229	40241	-71	15087	5	4	11	3	2	39	29	BC_0	RegionBC	benzoisoxazole	0	0
10027-33-57-299-0	0	10	11	0	1	2963	26882	1	2946	2669	46152	241	10864	3	1	9	5	3	4	34	BC_8	RegionBC	benzoisoxazole	0	0
10035-99-12-183-72	0	5	7	0	1	53117	5478	1	2771	17064	73582	13	20696	19	4	16	5	5	34	52	BC_41	RegionBC	benzoxazolinone	0	0
10035-127-5-162-72	0	5	4	0	1	53117	31303	1	2771	4508	62069	129	18647	9	5	13	6	4	33	44	BC_3	RegionBC	benzoxazolinone	0	0
10049-4-742-0-652	0	6	9	0	1	10655	1065	1	2009	2263	3874	381	10446	4	3	7	4	4	5	29	BC_100	RegionBC	benzoisoxazole	0	0
10035-150-5-172-72	0	5	4	0	1	53117	31303	1	2771	4778	6387	75	1957	9	5	14	6	4	4	45	BC_3	RegionBC	benzoxazolinone	0	0
10027-6-57-339-0	0	9	8	0	1	26667	1955	1	2946	4004	48052	239	123	7	2	10	4	3	36	35	BC_99	RegionBC	benzoisoxazole	0	0
10027-12-57-336-0	0	12	7	0	1	35556	17107	1	2946	2225	48055	232	12184	6	2	10	5	4	35	34	BC_98	RegionBC	benzoisoxazole	0	0
10027-24-57-329-0	0	5	12	0	1	14815	29326	1	2946	3281	48554	158	14287	8	3	11	4	2	54	35	BC_20	RegionBC	benzoisoxazole	0	0
10027-28-57-324-0	0	7	10	0	1	20741	24438	1	2946	5784	47653	367	11768	9	2	9	4	4	31	35	BC_97	RegionBC	benzoisoxazole	0	0
10027-30-57-325-0	0	7	10	0	1	20741	24438	1	2946	3114	47339	177	14768	5	2	11	4	3	24	34	BC_40	RegionBC	benzoisoxazole	0	0
10035-181-12-152-72	0	8	3	0	1	84987	23477	1	2771	5506	67276	249	16682	12	3	13	6	5	29	48	BC_96	RegionBC	benzoxazolinone	0	0
10027-21-57-355-0	0	12	10	0	1	35556	24438	1	2946	3114	54165	25	14287	10	3	11	4	2	61	39	BC_11	RegionBC	benzoisoxazole	0	0
10027-10-57-341-0	0	4	13	0	1	11852	3177	1	2946	4004	44651	242	9575	5	1	8	5	3	36	33	BC_95	RegionBC	benzoisoxazole	0	0
10089-118-34-148-101	0	1	5	0	1	109013	549729	1	1221	6996	67281	233	16667	12	4	12	6	3	4	48	BC_94	RegionBC		0	0
10027-35-404-3-0	0	8	8	0	1	23704	1955	1	1762	2607	42853	278	11333	9	3	8	3	2	57	31	BC_93	RegionBC	benzoisoxazole	0	0
10027-34-57-352-0	0	14	10	0	1	41483	24438	1	2946	367	48855	272	13322	6	3	10	5	4	35	36	BC_92	RegionBC	benzoisoxazole	0	0
10027-22-57-366-0	0	7	9	0	1	20741	21994	1	2946	4004	50333	237	9575	4	1	8	4	3	27	32	BC_0	RegionBC	benzoisoxazole	0	0
10027-25-57-365-0	0	10	7	0	1	2963	17107	1	2946	3559	4723	17	10864	3	1	9	4	3	25	30	BC_91	RegionBC	benzoisoxazole	0	0
10033-140-22-3-288	0	5	4	0	1	305756	206002	1	109	87	51064	69	13543	11	5	10	4	2	56	37	BC_35	RegionBC		0	0
10049-5-119-0-1324	0	6	11	0	1	10655	13016	1	25	751	4535	415	1061	6	2	8	5	4	19	34	BC_90	RegionBC		0	0
10027-30-57-370-0	0	6	11	0	1	17778	26882	1	2946	2058	4265	221	10454	5	2	8	4	3	33	30	BC_21	RegionBC	benzoisoxazole	0	0
10027-36-57-366-0	0	6	19	0	1	17778	46432	1	2946	4004	17618	119	5513	1	1	4	2	2	11	13	BC_5	RegionBC	benzoisoxazole	0	0
10027-23-57-379-0	0	5	12	0	1	14815	29326	1	2946	2419	39941	-49	12485	3	2	10	4	2	42	29	BC_0	RegionBC	benzoisoxazole	0	0
10027-13-57-397-0	0	10	6	0	1	2963	14663	1	2946	2642	47456	295	10454	6	2	8	5	3	41	35	BC_89	RegionBC	benzoisoxazole	0	0
10027-24-57-388-0	0	13	6	0	1	3852	14663	1	2946	3281	51853	179	15866	7	4	12	5	4	27	38	BC_20	RegionBC	benzoisoxazole	0	0
10027-23-57-393-0	0	7	11	0	1	20741	26882	1	2946	2419	44046	67	1228	5	1	11	4	3	38	32	BC_6	RegionBC	benzoisoxazole	0	0
10027-35-57-379-0	0	14	15	0	1	41483	36657	1	2946	2836	41545	24	14243	9	4	10	3	2	45	30	BC_88	RegionBC	benzoisoxazole	0	0
10027-27-57-387-0	0	7	13	0	1	20741	3177	1	2946	4338	44346	214	11743	4	2	9	5	4	21	33	BC_39	RegionBC	benzoisoxazole	0	0
10027-19-453-3-0	0	9	10	0	1	26667	24438	1	1762	4894	44647	163	13322	4	3	10	5	4	26	33	BC_87	RegionBC	benzoisoxazole	1	0
10027-15-57-409-0	0	7	9	0	1	20741	21994	1	2946	2808	40147	62	10778	8	2	9	3	2	5	29	BC_29	RegionBC	benzoisoxazole	0	0
10027-15-57-424-0	0	7	10	0	1	20741	24438	1	2946	2808	43244	139	13032	7	2	10	4	4	18	32	BC_86	RegionBC	benzoisoxazole	0	0
10027-36-57-406-0	0	7	14	0	1	20741	34213	1	2946	2725	17618	119	5513	1	1	4	2	2	11	13	BC_5	RegionBC	benzoisoxazole	0	0
10027-13-57-437-0	0	9	12	0	1	26667	29326	1	2946	2669	49858	37	10454	7	2	8	5	4	31	37	BC_85	RegionBC	benzoisoxazole	0	0
10027-16-57-445-0	0	6	15	0	1	17778	36657	1	2946	3365	48756	312	12033	5	3	9	5	4	33	36	BC_84	RegionBC	benzoisoxazole	0	0
10027-5-57-461-0	0	9	8	0	1	26667	1955	1	2946	3114	48847	28	9575	4	1	8	4	3	33	35	BC_38	RegionBC	benzoisoxazole	0	0
10027-26-57-444-0	0	15	17	0	1	44446	41545	1	2946	3114	47954	195	12666	8	2	10	4	3	4	35	BC_83	RegionBC	benzoisoxazole	0	0
10049-11-9-0-507	0	6	11	0	1	10655	13016	1	2425	3772	43147	474	8423	6	2	6	4	4	16	32	BC_82	RegionBC	benzoisoxazole	0	0
10027-7-57-469-0	0	11	5	0	1	32593	12219	1	2946	2975	42652	249	10454	5	2	8	4	2	57	31	BC_37	RegionBC	benzoisoxazole	1	0
10027-19-57-468-0	0	13	12	0	1	3852	29326	1	2946	5561	46354	13	10778	7	2	9	4	3	36	34	BC_81	RegionBC	benzoisoxazole	0	0
10015-47-30-476-0	0	5	8	0	1	68335	103486	1	107	119	50168	482	8628	8	2	8	4	3	45	37	BC_80	RegionBC		0	0
10027-2-57-499-0	0	13	15	0	1	3852	36657	1	2946	2642	47658	377	9575	10	1	8	4	3	41	35	BC_79	RegionBC	benzoisoxazole	0	0
10027-9-544-3-0	0	8	8	0	1	23704	1955	1	1762	3114	48057	259	12443	6	2	10	4	3	48	35	BC_78	RegionBC	benzoisoxazole	0	0
10027-1-57-494-0	0	13	10	0	1	3852	24438	1	2946	2475	67677	497	13203	10	1	12	7	5	34	50	BC_36	RegionBC	benzoisoxazole	0	0
10033-140-22-3-370	0	3	8	0	1	183454	412004	1	109	349	5076	7	15001	11	5	11	4	3	42	37	BC_35	RegionBC		0	0
10049-2-43-0-507	0	9	9	0	1	15983	1065	1	2425	2263	42948	481	9346	6	2	7	4	4	16	32	BC_33	RegionBC	benzoisoxazole	0	0
10027-2-57-511-0	0	17	11	0	1	50372	26882	1	2946	4449	4094	39	12887	4	2	10	4	3	25	30	BC_77	RegionBC	benzoisoxazole	0	0
10105-33-9-524-0	0	6	9	0	1	16069	1724	1	457	2282	49757	175	12748	9	2	9	4	3	32	35	BC_30	RegionBC	indene	0	0
10049-1-77-0-507	0	8	9	0	1	14207	1065	1	2425	2321	45143	432	9346	6	2	7	4	4	12	33	BC_17	RegionBC	benzoisoxazole	0	0
10027-16-57-513-0	0	17	7	0	1	50372	17107	1	2946	4004	50348	271	11743	6	2	9	4	3	38	36	BC_76	RegionBC	benzoisoxazole	1	0
10027-15-57-514-0	0	6	13	0	1	17778	3177	1	2946	2808	42446	98	12236	7	2	10	4	3	38	31	BC_75	RegionBC	benzoisoxazole	0	0
10027-21-57-509-0	0	7	10	0	1	20741	24438	1	2946	2141	64765	357	1521	12	3	12	4	3	45	46	BC_11	RegionBC	benzoisoxazole	1	0
10027-5-57-529-0	0	16	14	0	1	47409	34213	1	2946	3114	46547	111	13494	5	1	11	4	3	3	34	BC_19	RegionBC	benzoisoxazole	1	0
10027-10-57-532-0	0	10	7	0	1	2963	17107	1	2946	2669	42446	97	11357	4	1	10	4	3	38	31	BC_34	RegionBC	benzoisoxazole	0	0
10105-62-12-524-0	0	5	9	0	1	13391	1724	1	457	149	52967	615	7109	7	2	5	6	5	12	39	BC_16	RegionBC	indene	1	0
10027-24-584-3-0	0	6	18	0	1	17778	43989	1	1762	3504	56561	254	1521	8	3	12	5	4	3	40	BC_74	RegionBC	benzoisoxazole	0	1
10027-30-577-3-0	0	7	9	0	1	20741	21994	1	1762	3114	48453	114	13868	7	2	10	4	3	3	34	BC_73	RegionBC	benzoisoxazole	0	0
10027-2-57-555-0	0	7	11	0	1	20741	26882	1	2946	4004	45783	206	13889	4	1	11	4	3	2	32	BC_72	RegionBC	benzoisoxazole	0	0
10027-34-57-525-0	0	9	13	0	1	26667	3177	1	2946	367	4695	265	11743	5	2	9	5	4	19	35	BC_71	RegionBC	benzoisoxazole	0	0
10049-2-106-0-507	0	6	10	0	1	10655	11833	1	2425	1636	4044	395	9712	4	2	7	4	4	9	30	BC_33	RegionBC	benzoisoxazole	0	0
10027-19-606-3-0	0	8	13	0	1	23704	3177	1	1762	3525	46649	139	123	7	2	10	4	3	33	34	BC_70	RegionBC	benzoisoxazole	1	0
10027-19-608-3-0	0	7	9	0	1	20741	21994	1	1762	3559	42643	19	13159	5	2	11	4	3	35	31	BC_69	RegionBC	benzoisoxazole	0	0
10027-22-57-558-0	0	7	13	0	1	20741	3177	1	2946	2669	45144	176	13889	4	1	11	4	3	27	33	BC_0	RegionBC	benzoisoxazole	1	0
10087-111-22-68-415	0	1	5	0	1	49893	23197	1	202	407	66182	624	9935	12	3	8	6	5	33	49	BC_68	RegionBC		0	0
10027-31-622-3-0	0	7	9	0	1	20741	21994	1	1762	2565	52956	171	14279	8	2	12	5	4	26	39	BC_31	RegionBC	benzoisoxazole	0	0
10105-99-5-524-0	0	4	6	0	1	10713	11493	1	459	1583	50161	401	9334	9	2	7	5	4	25	36	BC_18	RegionBC	indene	0	0
10027-30-637-3-0	0	16	12	0	1	47409	29326	1	1762	6674	44548	238	12033	4	3	9	5	4	25	33	BC_67	RegionBC	benzoisoxazole	0	0
10105-77-1-573-0	0	4	6	0	1	10713	11493	1	528	2002	46954	413	9346	10	2	7	4	4	18	35	BC_66	RegionBC		0	0
10105-174-12-524-0	0	6	7	0	1	16069	13409	1	457	1444	48359	458	9132	7	3	6	5	4	18	35	BC_16	RegionBC	indene	1	0
10049-8-77-0-652	0	7	9	0	1	12431	1065	1	2009	3772	4374	439	9346	5	2	7	4	4	9	32	BC_65	RegionBC	benzoisoxazole	0	0
10105-197-5-524-0	0	4	6	0	1	10713	11493	1	459	1583	54564	51	9334	9	2	7	6	5	21	41	BC_18	RegionBC	indene	0	0
10049-17-83-0-652	0	7	10	0	1	12431	11833	1	2009	177	47357	585	7683	9	1	7	4	4	29	35	BC_64	RegionBC	benzoisoxazole	0	0
10049-9-107-0-652	0	7	11	0	1	12431	13016	1	2009	1509	41447	405	9712	5	2	7	4	4	17	31	BC_63	RegionBC	benzoisoxazole	0	0
10049-6-120-0-652	0	7	11	0	1	12431	13016	1	2009	2455	42446	49	10002	4	3	7	5	5	8	32	BC_32	RegionBC	benzoisoxazole	0	0
10027-31-760-3-0	0	11	7	0	1	32593	17107	1	1762	2565	43047	-11	12809	5	2	11	3	2	45	31	BC_31	RegionBC	benzoisoxazole	0	0
10105-253-5-524-0	0	5	8	0	1	13391	15324	1	459	1583	43548	169	11357	7	3	8	4	3	29	32	BC_18	RegionBC	indene	0	0
10105-224-34-524-0	0	5	6	0	1	13391	11493	1	457	745	41253	492	4941	7	1	4	4	3	26	31	BC_62	RegionBC	indene	0	0
10105-412-33-337-0	0	4	6	0	1	10713	11493	1	112	93	63569	806	8322	10	3	6	6	6	16	47	BC_61	RegionBC		0	0
10049-13-237-0-652	0	9	22	0	1	15983	26032	1	2009	4475	39743	475	8423	5	2	6	4	4	4	30	BC_60	RegionBC	benzoisoxazole	0	0
10049-1-374-0-507	0	6	16	0	1	10655	18932	1	2425	2321	44548	405	10269	7	2	8	4	4	16	33	BC_17	RegionBC	benzoisoxazole	0	0
10049-15-220-0-652	0	10	9	0	1	17759	1065	1	2009	2388	43344	456	9346	5	2	7	4	4	12	32	BC_59	RegionBC	benzoisoxazole	0	0
10105-323-40-524-0	0	5	7	0	1	13391	13409	1	457	745	55568	694	6357	9	1	6	6	5	17	42	BC_58	RegionBC	indene	0	0
10015-161-386-308-0	0	1	5	0	1	13667	64679	1	6935	67353	57375	133	11854	13	2	12	5	3	53	42	BC_57	RegionBC		3	3
10105-342-12-524-0	0	6	8	0	1	16069	15324	1	457	1444	45357	461	7109	6	2	5	5	4	15	33	BC_56	RegionBC	indene	1	0
10105-353-4-524-0	0	4	6	0	1	10713	11493	1	457	373	48859	526	5864	4	1	5	6	4	19	37	BC_55	RegionBC	indene	0	0
10105-72-21-828-0	0	5	6	0	1	13391	11493	1	707	838	51958	412	12923	8	4	9	4	4	29	38	BC_54	RegionBC		0	0
10049-15-263-0-652	0	7	9	0	1	12431	1065	1	2009	2388	46248	482	10635	5	2	8	4	4	2	34	BC_53	RegionBC	benzoisoxazole	0	0
10105-406-9-524-0	0	5	7	0	1	13391	13409	1	457	2282	43149	272	9334	7	2	7	5	3	32	32	BC_30	RegionBC	indene	0	0
10105-353-57-524-0	0	4	7	0	1	10713	13409	1	457	605	59575	49	10957	6	3	7	6	4	15	42	BC_52	RegionBC	indene	0	0
10049-14-282-0-652	0	11	10	0	1	19534	11833	1	2009	3022	46147	413	11192	7	2	9	4	4	16	34	BC_51	RegionBC	benzoisoxazole	0	0
10105-430-12-524-0	0	4	6	0	1	10713	11493	1	457	1444	40552	389	7109	5	2	5	4	3	26	29	BC_16	RegionBC	indene	0	1
10049-11-350-0-652	6	0	0	0	14276	1	1	1	2009	1002	47749	447	10269	8	2	8	4	4	19	35	A_27	RegionA	benzoisoxazole	0	0
10049-15-722-0-1324	5	0	0	0	11897	1	1	1	25	754	41543	375	9687	4	2	7	4	4	9	31	A_26	RegionA		0	0
10035-43-12-1-72	5	0	0	0	70087	1	1	1	2771	36221	71785	36	1885	16	4	14	5	5	36	51	A_25	RegionA	benzoxazolinone	0	0
10035-54-1-13-72	5	0	0	0	70087	1	1	1	2771	4004	6878	158	19183	15	5	13	5	4	31	49	A_24	RegionA	benzoxazolinone	0	0
10035-104-12-3-72	5	0	0	0	70087	1	1	1	2771	4241	67881	299	17561	13	4	13	6	4	47	48	A_23	RegionA	benzoxazolinone	0	0
10035-127-8-59-3	5	0	0	0	70087	1	1	1	377	1183	71523	232	18803	10	5	14	6	3	45	49	A_22	RegionA		0	0
10035-139-7-26-72	5	0	0	0	70087	1	1	1	2771	5865	6668	293	18647	16	5	13	5	4	45	47	A_21	RegionA	benzoxazolinone	0	0
10035-100-8-92-72	5	0	0	0	70087	1	1	1	2771	4317	68876	256	20449	15	6	14	5	5	24	49	A_20	RegionA	benzoxazolinone	0	0
10035-102-10-86-72	5	0	0	0	70087	1	1	1	2771	4596	68881	31	1844	12	5	13	5	5	31	49	A_19	RegionA	benzoxazolinone	0	0
10035-130-3-90-72	5	0	0	0	70087	1	1	1	2771	4095	67916	288	19526	13	6	13	5	5	19	47	A_18	RegionA	benzoxazolinone	0	0
10035-95-5-137-72	5	0	0	0	70087	1	1	1	2771	4508	61464	9	23256	14	7	15	4	4	3	43	A_17	RegionA	benzoxazolinone	0	0
10035-117-10-124-72	5	0	0	0	70087	1	1	1	2771	4277	62669	11	19584	11	5	14	5	4	38	44	A_16	RegionA	benzoxazolinone	0	0
10035-185-5-59-72	7	0	0	0	98122	1	1	1	2771	6689	66466	191	18647	10	5	13	5	4	38	46	A_15	RegionA	benzoxazolinone	0	0
10208-130-18-157-0	5	0	0	0	13515	1	1	1	172	409	57147	301	11377	7	2	9	5	2	48	37	A_14	RegionA		0	0
10035-61-4-188-72	5	0	0	0	70087	1	1	1	2771	4323	60565	-95	18304	11	4	13	5	3	31	43	A_13	RegionA	benzoxazolinone	0	0
10208-145-32-149-0	5	0	0	0	13515	1	1	1	244	294	51738	172	12477	7	3	9	4	2	39	33	A_12	RegionA		0	0
10208-13-22-315-0	5	0	0	0	13515	1	1	1	215	334	54903	296	11377	8	2	9	5	3	31	39	A_11	RegionA		0	0
10208-189-13-149-0	5	0	0	0	13515	1	1	1	244	147	58353	441	10454	6	2	8	5	2	52	38	A_10	RegionA		0	0
10035-140-8-177-72	5	0	0	0	70087	1	1	1	2771	5779	61665	-11	21372	15	6	15	4	4	33	43	A_9	RegionA	benzoxazolinone	0	0
10035-133-23-184-72	5	0	0	0	70087	1	1	1	2771	4004	45348	-145	1531	6	2	12	3	2	44	31	A_8	RegionA	benzoxazolinone	0	0
10208-74-41-315-0	5	0	0	0	13515	1	1	1	215	223	48498	313	10454	7	2	8	4	2	44	34	A_7	RegionA		0	0
10208-141-2-315-0	5	0	0	0	13515	1	1	1	215	334	47096	284	9575	6	1	8	4	2	42	33	A_6	RegionA		0	0
10208-145-8-315-0	5	0	0	0	13515	1	1	1	215	294	48696	176	13356	8	4	9	4	2	42	34	A_5	RegionA		0	0
10027-10-57-473-0	7	0	0	0	41997	1	1	1	2946	3114	45554	193	10864	5	1	9	4	3	41	32	A_4	RegionA	benzoisoxazole	0	0
10049-4-72-0-1516	5	0	0	0	11897	1	1	1	858	2263	41245	345	11266	5	3	8	4	4	9	31	A_3	RegionA		0	0
10208-163-3-566-0	5	0	0	0	13515	1	1	1	4439	4571	42853	13	10063	6	2	8	3	1	57	31	A_2	RegionA		0	0
10105-62-12-828-0	5	0	0	0	18741	1	1	1	707	149	52561	556	9132	7	3	6	5	5	1	38	A_1	RegionA		0	0
10105-151-7-802-0	5	0	0	0	18741	1	1	1	625	509	49555	523	9422	6	4	6	5	5	13	37	A_0	RegionA		0	0
10049-7-357-0-652	6	0	9	0	14276	1	1065	1	2009	1903	37539	314	11291	4	3	8	4	4	1	28	AC_150	RegionAC	benzoisoxazole	0	0
10105-183-1-828-0	3	0	6	0	11245	1	11493	1	707	149	51546	437	10446	7	3	7	4	4	19	37	AC_149	RegionAC		0	0
10027-23-57-20-0	6	0	5	0	35997	1	12219	1	2946	2669	44548	233	11154	3	2	9	5	4	25	33	AC_148	RegionAC	benzoisoxazole	0	0
10027-14-40-3-0	2	0	5	0	11999	1	12219	1	1762	3233	42652	235	10454	5	2	8	4	2	57	31	AC_147	RegionAC	benzoisoxazole	0	0
10027-12-51-3-0	2	0	5	0	11999	1	12219	1	1762	2225	48855	25	12236	6	2	10	5	4	35	36	AC_31	RegionAC	benzoisoxazole	0	0
10027-20-57-1-0	2	0	7	0	11999	1	17107	1	2946	3281	44153	14	10778	6	2	9	4	2	57	32	AC_146	RegionAC	benzoisoxazole	0	0
10027-4-57-17-0	2	0	8	0	11999	1	1955	1	2946	4449	51055	36	11377	4	2	9	6	4	24	38	AC_145	RegionAC	benzoisoxazole	0	0
10027-33-38-3-0	2	0	8	0	11999	1	1955	1	1762	2225	53659	274	12344	6	1	11	5	3	43	39	AC_21	RegionAC	benzoisoxazole	0	0
10035-23-12-7-72	5	0	3	0	70087	1	23477	1	2771	7963	62674	217	16682	15	3	13	4	4	4	44	AC_2	RegionAC	benzoxazolinone	0	0
10027-4-57-24-0	3	0	7	0	17999	1	17107	1	2946	178	51259	435	10454	4	2	8	6	5	21	37	AC_144	RegionAC	benzoisoxazole	0	0
10035-19-12-13-72	5	0	3	0	70087	1	23477	1	2771	4241	69485	349	17561	14	4	13	5	4	49	49	AC_8	RegionAC	benzoxazolinone	0	0
10027-21-57-2-0	3	0	5	0	17999	1	12219	1	2946	2141	55666	141	14611	11	3	12	4	2	61	40	AC_28	RegionAC	benzoisoxazole	0	0
10035-25-11-11-72	5	0	2	0	70087	1	15651	1	2771	5664	62669	53	21549	13	7	14	5	4	38	44	AC_143	RegionAC	benzoxazolinone	0	0
10027-18-77-3-0	4	0	5	0	23998	1	12219	1	1762	3114	42042	171	10454	4	2	8	4	2	5	30	AC_29	RegionAC	benzoisoxazole	0	0
10035-2-12-4-72	1	0	9	0	14017	1	70431	1	2771	4596	67881	309	16682	10	3	13	6	4	47	48	AC_8	RegionAC	benzoxazolinone	0	0
10035-7-4-43-72	5	0	2	0	70087	1	15651	1	2771	7963	73685	318	20191	11	4	15	5	4	42	52	AC_20	RegionAC	benzoxazolinone	0	0
10027-9-83-3-0	2	0	9	0	11999	1	21994	1	1762	5339	54062	415	10498	9	1	9	5	4	29	40	AC_142	RegionAC	benzoisoxazole	0	0
10035-43-13-4-72	5	0	4	0	70087	1	31303	1	2771	36221	68778	227	1885	11	4	14	6	5	32	49	AC_0	RegionAC	benzoxazolinone	1	0
10035-65-2-7-72	6	0	4	0	84104	1	31303	1	2771	7963	65076	193	18647	11	5	13	6	4	44	46	AC_7	RegionAC	benzoxazolinone	0	0
10027-19-78-3-0	4	0	5	0	23998	1	12219	1	1762	3525	46045	149	14346	5	2	11	5	4	22	34	AC_141	RegionAC	benzoisoxazole	0	0
10027-7-99-3-0	2	0	5	0	11999	1	12219	1	1762	3114	42146	13	11743	6	2	9	4	3	32	31	AC_140	RegionAC	benzoisoxazole	0	0
10035-51-12-32-72	5	0	7	0	70087	1	5478	1	2771	4241	68277	265	16682	10	3	13	6	4	45	48	AC_4	RegionAC	benzoxazolinone	0	0
10035-36-23-43-72	5	0	5	0	70087	1	39128	1	2771	7963	43649	16	14158	6	3	10	4	2	53	30	AC_139	RegionAC	benzoxazolinone	0	0
10035-18-12-7-72	3	0	5	0	42052	1	39128	1	2771	7963	63875	233	16682	15	3	13	4	4	35	45	AC_2	RegionAC	benzoxazolinone	0	0
10035-7-8-19-72	2	0	7	0	28035	1	5478	1	2771	5825	66873	93	20493	12	5	15	5	4	35	47	AC_138	RegionAC	benzoxazolinone	0	0
10035-23-10-4-72	3	0	5	0	42052	1	39128	1	2771	4596	63875	192	17561	12	4	13	5	4	42	45	AC_0	RegionAC	benzoxazolinone	0	0
10035-21-3-13-72	3	0	6	0	42052	1	46954	1	2771	3276	70923	353	19526	14	6	13	5	5	29	49	AC_137	RegionAC	benzoxazolinone	0	0
10027-7-106-3-0	2	0	6	0	11999	1	14663	1	1762	2225	47855	316	11377	9	2	9	4	3	38	35	AC_136	RegionAC	benzoisoxazole	0	0
10027-24-98-3-0	2	0	5	0	11999	1	12219	1	1762	3504	58365	322	14287	10	3	11	5	4	28	43	AC_9	RegionAC	benzoisoxazole	0	0
10035-26-13-4-72	4	0	5	0	5607	1	39128	1	2771	4596	65277	226	16682	12	3	13	5	4	44	46	AC_0	RegionAC	benzoxazolinone	0	0
10035-29-12-7-72	3	0	8	0	42052	1	62605	1	2771	7963	67478	313	16682	14	3	13	5	5	29	48	AC_2	RegionAC	benzoxazolinone	0	0
10035-99-3-7-72	5	0	9	0	70087	1	70431	1	2771	17064	68216	186	19936	13	5	14	5	5	26	47	AC_135	RegionAC	benzoxazolinone	0	0
10035-109-12-6-72	5	0	2	0	70087	1	15651	1	2771	4241	70286	192	19584	18	5	14	4	4	44	48	AC_19	RegionAC	benzoxazolinone	0	0
10027-27-93-3-0	2	0	7	0	11999	1	17107	1	1762	2225	41043	48	12236	5	2	10	4	3	35	30	AC_26	RegionAC	benzoisoxazole	0	0
10035-49-2-7-72	2	0	7	0	28035	1	5478	1	2771	7963	58466	9	18647	12	5	13	4	4	33	41	AC_7	RegionAC	benzoxazolinone	0	0
10035-6-13-43-72	4	0	5	0	5607	1	39128	1	2771	7963	65277	202	17561	11	4	13	5	4	44	46	AC_1	RegionAC	benzoxazolinone	0	0
10035-44-12-7-72	4	0	5	0	5607	1	39128	1	2771	7963	6588	212	16682	15	3	13	4	4	4	45	AC_2	RegionAC	benzoxazolinone	0	0
10027-3-57-92-0	2	0	5	0	11999	1	12219	1	2946	5784	47843	206	12443	5	2	10	4	3	38	34	AC_134	RegionAC	benzoisoxazole	0	0
10035-35-12-39-72	3	0	5	0	42052	1	39128	1	2771	4241	66882	309	17561	15	4	13	4	4	45	47	AC_11	RegionAC	benzoxazolinone	0	0
10035-102-12-32-72	5	0	2	0	70087	1	15651	1	2771	4241	68479	289	16682	11	3	13	5	4	45	48	AC_2	RegionAC	benzoxazolinone	0	0
10035-30-5-55-72	3	0	5	0	42052	1	39128	1	2771	4508	59868	137	18647	12	5	13	4	4	36	42	AC_133	RegionAC	benzoxazolinone	0	0
10035-29-10-59-72	3	0	5	0	42052	1	39128	1	2771	6689	68679	273	17561	11	4	13	6	5	31	49	AC_0	RegionAC	benzoxazolinone	0	0
10035-48-12-93-72	5	0	2	0	70087	1	15651	1	2771	4241	65277	246	17561	12	4	13	5	4	44	46	AC_44	RegionAC	benzoxazolinone	0	0
10035-76-1-78-72	5	0	2	0	70087	1	15651	1	2771	6598	60767	-54	18304	11	4	13	5	3	31	43	AC_20	RegionAC	benzoxazolinone	0	0
10035-92-3-59-72	5	0	3	0	70087	1	23477	1	2771	6689	6852	281	18647	11	5	13	6	4	44	47	AC_18	RegionAC	benzoxazolinone	0	0
10035-29-7-78-72	3	0	6	0	42052	1	46954	1	2771	6598	67276	272	18647	12	5	13	6	5	29	48	AC_3	RegionAC	benzoxazolinone	0	0
10035-43-13-109-72	5	0	3	0	70087	1	23477	1	2771	36221	72381	292	1885	14	4	14	6	6	22	52	AC_0	RegionAC	benzoxazolinone	0	0
10035-81-7-19-72	3	0	6	0	42052	1	46954	1	2771	5865	63669	62	18691	9	4	14	6	4	33	45	AC_17	RegionAC	benzoxazolinone	0	0
10035-46-12-109-72	5	0	3	0	70087	1	23477	1	2771	4241	70283	359	16682	15	3	13	5	5	33	50	AC_43	RegionAC	benzoxazolinone	0	0
10027-35-57-106-0	2	0	8	0	11999	1	1955	1	2946	3114	50534	317	11333	9	3	8	3	3	27	32	AC_10	RegionAC	benzoisoxazole	0	0
10035-29-13-78-72	3	0	5	0	42052	1	39128	1	2771	6598	67276	234	17561	11	4	13	6	5	29	48	AC_0	RegionAC	benzoxazolinone	0	0
10035-87-11-22-72	4	0	5	0	5607	1	39128	1	2771	5664	66277	23	18647	14	5	13	5	4	39	47	AC_132	RegionAC	benzoxazolinone	0	0
10027-13-188-3-0	2	0	6	0	11999	1	14663	1	1762	2225	48061	366	10454	12	2	8	3	2	56	35	AC_131	RegionAC	benzoisoxazole	0	0
10035-99-2-14-72	3	0	6	0	42052	1	46954	1	2771	17064	6898	234	20815	15	6	14	5	5	32	49	AC_14	RegionAC	benzoxazolinone	0	0
10035-9-3-114-72	2	0	8	0	28035	1	62605	1	2771	5279	69515	28	18647	12	5	13	5	4	4	47	AC_130	RegionAC	benzoxazolinone	0	0
10035-43-8-77-72	3	0	5	0	42052	1	39128	1	2771	36221	72383	213	21738	16	6	15	5	5	3	50	AC_129	RegionAC	benzoxazolinone	0	0
10035-135-11-43-72	6	0	2	0	84104	1	15651	1	2771	7963	62472	176	18647	11	5	13	5	4	4	44	AC_5	RegionAC	benzoxazolinone	0	0
10035-80-5-43-72	3	0	6	0	42052	1	46954	1	2771	7963	65076	215	18647	10	5	13	6	4	44	46	AC_5	RegionAC	benzoxazolinone	0	0
10035-21-11-152-72	5	0	2	0	70087	1	15651	1	2771	5664	65874	248	18647	12	5	13	6	5	27	47	AC_42	RegionAC	benzoxazolinone	0	0
10035-111-7-19-72	3	0	6	0	42052	1	46954	1	2771	5865	65273	114	1957	12	5	14	6	4	42	46	AC_17	RegionAC	benzoxazolinone	0	0
10035-102-12-85-72	5	0	4	0	70087	1	31303	1	2771	6917	66882	319	16682	14	3	13	4	4	45	47	AC_2	RegionAC	benzoxazolinone	0	0
10035-48-7-78-72	3	0	5	0	42052	1	39128	1	2771	6598	65076	215	18647	10	5	13	6	4	44	46	AC_3	RegionAC	benzoxazolinone	0	0
10035-44-4-142-72	5	0	2	0	70087	1	15651	1	2771	4192	68782	9	20106	15	5	14	4	3	42	47	AC_36	RegionAC	benzoxazolinone	0	0
10035-104-12-25-72	2	0	7	0	28035	1	5478	1	2771	4241	69481	206	18705	11	4	14	6	4	47	49	AC_41	RegionAC	benzoxazolinone	0	0
10035-157-12-32-72	5	0	4	0	70087	1	31303	1	2771	4241	66875	235	15803	9	2	13	6	4	44	47	AC_4	RegionAC	benzoxazolinone	0	0
10035-21-10-177-72	5	0	3	0	70087	1	23477	1	2771	5779	67675	163	19363	15	5	14	5	5	27	48	AC_40	RegionAC	benzoxazolinone	0	0
10035-102-12-38-72	3	0	5	0	42052	1	39128	1	2771	4241	68083	324	17561	12	4	13	5	4	47	48	AC_2	RegionAC	benzoxazolinone	0	0
10035-51-2-85-72	4	0	6	0	5607	1	46954	1	2771	6917	65277	246	18647	12	5	13	5	4	44	46	AC_7	RegionAC	benzoxazolinone	0	0
10035-43-12-85-72	2	0	8	0	28035	1	62605	1	2771	36221	6898	291	17971	15	3	14	5	5	32	49	AC_2	RegionAC	benzoxazolinone	0	1
10035-93-7-43-72	2	0	7	0	28035	1	5478	1	2771	7963	66277	232	18647	10	5	13	6	4	39	47	AC_16	RegionAC	benzoxazolinone	0	0
10035-99-9-32-72	4	0	5	0	5607	1	39128	1	2771	17064	69571	144	19936	11	5	14	6	5	28	49	AC_34	RegionAC	benzoxazolinone	0	0
10035-99-2-39-72	1	0	9	0	14017	1	70431	1	2771	17064	6898	22	20815	14	6	14	5	5	32	49	AC_14	RegionAC	benzoxazolinone	0	0
10035-30-2-114-72	4	0	7	0	5607	1	5478	1	2771	5279	6607	207	18647	11	5	13	5	4	4	46	AC_6	RegionAC	benzoxazolinone	0	0
10035-99-11-111-72	5	0	4	0	70087	1	31303	1	2771	17064	73883	278	22104	16	6	15	6	6	24	53	AC_15	RegionAC	benzoxazolinone	1	1
10035-3-12-136-72	3	0	5	0	42052	1	39128	1	2771	4241	69284	355	17561	15	4	13	5	4	43	49	AC_128	RegionAC	benzoxazolinone	0	0
10035-52-12-160-72	5	0	3	0	70087	1	23477	1	2771	4641	6988	312	16682	13	3	13	6	5	28	50	AC_127	RegionAC	benzoxazolinone	0	0
10035-137-3-22-72	4	0	6	0	5607	1	46954	1	2771	4687	6591	129	17768	10	4	13	5	4	31	45	AC_126	RegionAC	benzoxazolinone	0	0
10035-120-5-37-72	3	0	5	0	42052	1	39128	1	2771	7144	62472	162	18647	10	5	13	5	4	4	44	AC_1	RegionAC	benzoxazolinone	0	0
10035-149-12-4-72	2	0	7	0	28035	1	5478	1	2771	4596	6988	35	15803	9	2	13	7	5	33	50	AC_4	RegionAC	benzoxazolinone	0	0
10035-37-12-117-72	3	0	5	0	42052	1	39128	1	2771	4241	62674	207	17561	13	4	13	4	4	4	44	AC_39	RegionAC	benzoxazolinone	0	0
10035-130-7-37-72	3	0	5	0	42052	1	39128	1	2771	7144	63673	193	18647	12	5	13	5	4	35	45	AC_3	RegionAC	benzoxazolinone	0	0
10035-51-2-119-72	3	0	5	0	42052	1	39128	1	2771	4568	66479	26	18647	9	5	13	6	4	45	47	AC_6	RegionAC	benzoxazolinone	0	0
10035-107-23-101-72	5	0	3	0	70087	1	23477	1	2771	4232	52063	152	15037	12	4	10	3	3	35	35	AC_125	RegionAC	benzoxazolinone	0	0
10035-26-12-137-72	3	0	5	0	42052	1	39128	1	2771	4241	64076	256	16682	16	3	13	4	4	42	45	AC_11	RegionAC	benzoxazolinone	0	0
10027-13-242-3-0	2	0	5	0	11999	1	12219	1	1762	2669	4245	21	10454	6	2	8	5	2	57	31	AC_124	RegionAC	benzoisoxazole	0	0
10035-52-2-114-72	3	0	5	0	42052	1	39128	1	2771	5279	70874	281	17768	11	4	13	6	5	29	50	AC_38	RegionAC	benzoxazolinone	0	0
10035-63-11-101-72	3	0	5	0	42052	1	39128	1	2771	5664	71686	375	18647	16	5	13	5	5	35	51	AC_123	RegionAC	benzoxazolinone	0	0
10035-82-10-72-72	2	0	7	0	28035	1	5478	1	2771	6917	64973	-1	17885	11	4	14	5	4	35	46	AC_1	RegionAC	benzoxazolinone	0	0
10034-98-3-124-35	1	0	6	0	81446	1	235519	1	124	178	65419	307	15381	14	6	11	5	4	34	45	AC_35	RegionAC		0	0
10035-43-12-131-72	3	0	7	0	42052	1	5478	1	2771	36221	72986	36	1885	14	4	14	6	5	38	52	AC_37	RegionAC	benzoxazolinone	0	0
10027-25-238-3-0	2	0	7	0	11999	1	17107	1	1762	1668	4505	192	10498	5	1	9	4	3	33	33	AC_122	RegionAC	benzoisoxazole	0	0
10035-91-9-137-72	5	0	2	0	70087	1	15651	1	2771	4012	65064	151	18647	11	5	13	5	4	36	45	AC_121	RegionAC	benzoxazolinone	0	0
10027-31-228-3-0	2	0	5	0	11999	1	12219	1	1762	2565	45556	164	10778	6	2	9	4	2	58	33	AC_120	RegionAC	benzoisoxazole	0	0
10035-174-8-59-72	6	0	2	0	84104	1	15651	1	2771	6689	6828	241	1957	13	5	14	5	4	45	48	AC_119	RegionAC	benzoxazolinone	0	0
10027-12-57-203-0	2	0	5	0	11999	1	12219	1	2946	4004	47353	287	10895	6	2	9	5	4	31	35	AC_118	RegionAC	benzoisoxazole	0	0
10027-3-263-3-0	4	0	7	0	23998	1	17107	1	1762	3114	40243	151	9575	5	1	8	4	2	5	29	AC_117	RegionAC	benzoisoxazole	0	0
10035-54-23-113-72	2	0	7	0	28035	1	5478	1	2771	4004	51658	119	1596	9	4	11	4	3	38	36	AC_116	RegionAC	benzoxazolinone	0	0
10035-149-8-43-72	2	0	7	0	28035	1	5478	1	2771	7963	70077	257	18691	9	4	14	7	5	31	50	AC_115	RegionAC	benzoxazolinone	0	0
10035-69-4-121-72	3	0	5	0	42052	1	39128	1	2771	4323	62573	51	19183	16	5	13	4	3	4	44	AC_36	RegionAC	benzoxazolinone	0	0
10034-120-3-124-35	3	0	5	0	244337	1	196266	1	124	137	61414	229	15381	14	6	11	4	3	45	43	AC_35	RegionAC		0	0
10035-102-23-81-72	4	0	5	0	5607	1	39128	1	2771	3848	49863	163	14158	6	3	10	3	2	57	33	AC_114	RegionAC	benzoxazolinone	0	0
10035-110-12-96-72	3	0	5	0	42052	1	39128	1	2771	5324	70685	345	17561	15	4	13	5	5	29	49	AC_19	RegionAC	benzoxazolinone	0	0
10035-99-7-149-72	6	0	3	0	84104	1	23477	1	2771	17064	67375	165	20815	14	6	14	6	5	3	48	AC_15	RegionAC	benzoxazolinone	0	0
10035-172-3-81-72	5	0	4	0	70087	1	31303	1	2771	3211	71929	349	18647	12	5	13	5	4	44	48	AC_113	RegionAC	benzoxazolinone	0	0
10035-171-10-37-72	3	0	9	0	42052	1	70431	1	2771	7144	62472	138	17561	10	4	13	5	4	4	44	AC_1	RegionAC	benzoxazolinone	0	0
10035-43-11-154-72	4	0	5	0	5607	1	39128	1	2771	36221	70382	305	20815	16	6	14	5	5	34	50	AC_15	RegionAC	benzoxazolinone	1	1
10035-43-10-155-72	4	0	6	0	5607	1	46954	1	2771	36221	68975	85	20873	11	5	15	6	5	3	49	AC_0	RegionAC	benzoxazolinone	0	0
10035-36-4-166-72	2	0	9	0	28035	1	70431	1	2771	4192	61968	-49	19183	11	5	13	6	3	33	44	AC_112	RegionAC	benzoxazolinone	0	0
10035-179-5-37-72	3	0	6	0	42052	1	46954	1	2771	7144	62669	34	2067	10	6	14	5	4	38	44	AC_1	RegionAC	benzoxazolinone	0	0
10035-176-11-37-72	4	0	5	0	5607	1	39128	1	2771	7144	63875	21	17768	11	4	13	5	4	42	45	AC_3	RegionAC	benzoxazolinone	0	0
10035-99-2-101-72	2	0	7	0	28035	1	5478	1	2771	17064	72381	253	20815	14	6	14	6	6	22	52	AC_14	RegionAC	benzoxazolinone	0	0
10035-186-23-59-72	5	0	2	0	70087	1	15651	1	2771	6689	47651	59	15472	7	3	11	4	3	38	33	AC_1	RegionAC	benzoxazolinone	0	0
10035-65-10-152-72	4	0	6	0	5607	1	46954	1	2771	5506	64874	138	17561	9	4	13	7	4	44	46	AC_13	RegionAC	benzoxazolinone	0	0
10105-439-21-828-0	4	0	7	0	14993	1	13409	1	707	838	39943	251	120	8	4	8	3	3	3	29	AC_111	RegionAC		0	0
10035-103-10-119-72	3	0	5	0	42052	1	39128	1	2771	4105	65277	216	17561	11	4	13	5	4	44	46	AC_0	RegionAC	benzoxazolinone	0	0
10027-6-57-239-0	4	0	15	0	23998	1	36657	1	2946	3559	50539	319	10454	5	2	8	4	3	33	31	AC_12	RegionAC	benzoisoxazole	0	0
10035-43-10-177-72	2	0	7	0	28035	1	5478	1	2771	36221	69177	141	20652	16	5	15	5	5	3	49	AC_0	RegionAC	benzoxazolinone	0	0
10208-106-18-149-0	4	0	7	0	10812	1	11184	1	244	294	60047	162	15686	9	4	11	5	2	44	39	AC_110	RegionAC		0	0
10035-46-5-183-72	4	0	6	0	5607	1	46954	1	2771	4823	67276	92	21372	18	6	15	4	4	42	47	AC_33	RegionAC	benzoxazolinone	0	0
10049-7-699-0-652	6	0	9	0	14276	1	1065	1	2009	528	41848	422	9712	5	2	7	4	4	9	30	AC_109	RegionAC	benzoisoxazole	0	0
10027-35-281-3-0	2	0	5	0	11999	1	12219	1	1762	2607	44451	234	12256	10	3	9	3	3	33	31	AC_23	RegionAC	benzoisoxazole	0	0
10027-6-57-247-0	2	0	5	0	11999	1	12219	1	2946	1696	43844	45	15029	5	3	11	4	3	33	32	AC_12	RegionAC	benzoisoxazole	0	0
10035-72-7-162-72	3	0	5	0	42052	1	39128	1	2771	5865	6327	146	18647	10	5	13	6	4	29	45	AC_108	RegionAC	benzoxazolinone	0	0
10035-35-12-191-72	3	0	5	0	42052	1	39128	1	2771	5051	62674	207	17561	14	4	13	4	4	4	44	AC_11	RegionAC	benzoxazolinone	0	0
10035-167-9-129-72	5	0	2	0	70087	1	15651	1	2771	5187	63462	-21	2067	10	6	14	5	4	33	44	AC_34	RegionAC	benzoxazolinone	0	0
10035-69-5-177-72	3	0	5	0	42052	1	39128	1	2771	5779	64274	144	20449	17	6	14	4	4	4	45	AC_33	RegionAC	benzoxazolinone	0	0
10035-157-12-84-72	2	0	7	0	28035	1	5478	1	2771	4241	65277	27	16682	12	3	13	5	4	44	46	AC_4	RegionAC	benzoxazolinone	0	0
10035-128-10-119-72	3	0	5	0	42052	1	39128	1	2771	4105	67081	187	17561	12	4	13	5	4	42	46	AC_0	RegionAC	benzoxazolinone	0	0
10035-80-5-172-72	3	0	7	0	42052	1	5478	1	2771	4778	65273	114	1957	10	5	14	6	4	42	46	AC_5	RegionAC	benzoxazolinone	0	0
10035-82-10-168-72	2	0	7	0	28035	1	5478	1	2771	4105	66075	129	1844	11	5	13	6	4	39	47	AC_32	RegionAC	benzoxazolinone	0	0
10035-73-2-188-72	3	0	5	0	42052	1	39128	1	2771	4568	65064	158	18647	10	5	13	5	4	36	45	AC_6	RegionAC	benzoxazolinone	0	0
10034-183-2-124-35	1	0	6	0	81446	1	235519	1	139	22	59171	17	15381	14	6	11	5	3	47	43	AC_107	RegionAC		0	0
10035-156-3-177-72	5	0	2	0	70087	1	15651	1	2771	5779	7032	233	20449	15	6	14	5	5	27	47	AC_106	RegionAC	benzoxazolinone	0	0
10027-3-57-301-0	2	0	7	0	11999	1	17107	1	2946	4449	46255	287	9575	6	1	8	4	3	38	34	AC_105	RegionAC	benzoisoxazole	0	0
10027-6-351-3-0	2	0	5	0	11999	1	12219	1	1762	1335	47851	214	123	5	2	10	5	3	36	35	AC_104	RegionAC	benzoisoxazole	0	0
10027-12-358-3-0	3	0	7	0	17999	1	17107	1	1762	5339	50455	261	1355	7	2	11	5	4	35	37	AC_31	RegionAC	benzoisoxazole	0	0
10027-35-57-283-0	3	0	10	0	17999	1	24438	1	2946	3114	4025	239	11333	11	3	8	2	2	52	29	AC_10	RegionAC	benzoisoxazole	0	0
10035-99-12-181-72	3	0	6	0	42052	1	46954	1	2771	17064	73385	246	19773	15	4	15	5	5	36	52	AC_19	RegionAC	benzoxazolinone	0	0
10027-22-57-303-0	3	0	11	0	17999	1	26882	1	2946	2002	51536	224	10498	5	1	9	4	3	3	33	AC_103	RegionAC	benzoisoxazole	0	0
10027-3-57-310-0	2	0	6	0	11999	1	14663	1	2946	4004	50457	284	12153	6	1	10	5	4	28	36	AC_102	RegionAC	benzoisoxazole	0	0
10035-99-23-188-72	4	0	5	0	5607	1	39128	1	2771	17064	45948	-25	15447	7	3	11	4	3	3	32	AC_101	RegionAC	benzoxazolinone	0	0
10027-33-351-3-0	3	0	5	0	17999	1	12219	1	1762	1335	50454	248	11421	3	1	10	6	3	41	37	AC_21	RegionAC	benzoisoxazole	0	0
10027-34-347-3-0	2	0	6	0	11999	1	14663	1	1762	4449	42343	145	13057	5	2	10	5	3	38	31	AC_27	RegionAC	benzoisoxazole	0	0
10035-138-2-172-72	3	0	5	0	42052	1	39128	1	2771	4778	64072	91	1957	10	5	14	5	4	4	45	AC_6	RegionAC	benzoxazolinone	0	0
10027-24-366-3-0	2	0	5	0	11999	1	12219	1	1762	3504	47754	75	14287	9	3	11	3	2	48	33	AC_9	RegionAC	benzoisoxazole	0	0
10035-130-12-172-72	3	0	5	0	42052	1	39128	1	2771	4778	65273	132	17605	12	3	14	5	4	35	46	AC_30	RegionAC	benzoxazolinone	0	0
10027-34-57-351-0	6	0	8	0	35997	1	1955	1	2946	4449	41348	76	10778	5	2	9	4	2	52	30	AC_100	RegionAC	benzoisoxazole	0	0
10089-81-15-168-101	1	0	5	0	17178	1	549729	1	1221	14251	63678	161	15788	9	3	12	6	2	53	45	AC_99	RegionAC		0	0
10035-157-23-191-72	5	0	3	0	70087	1	23477	1	2771	5051	41045	-8	14158	6	3	10	3	2	47	28	AC_98	RegionAC	benzoxazolinone	0	0
10027-25-57-327-0	2	0	9	0	11999	1	21994	1	2946	2225	50233	171	11787	4	1	10	4	3	29	32	AC_97	RegionAC	benzoisoxazole	0	0
10027-4-57-355-0	2	0	6	0	11999	1	14663	1	2946	3114	39846	185	10454	4	2	8	4	2	52	29	AC_96	RegionAC	benzoisoxazole	0	0
10027-10-404-3-0	2	0	5	0	11999	1	12219	1	1762	1731	42652	244	9575	4	1	8	4	2	57	31	AC_95	RegionAC	benzoisoxazole	0	0
10027-4-57-363-0	3	0	7	0	17999	1	17107	1	2946	4004	5156	352	11743	6	2	9	5	4	22	37	AC_94	RegionAC	benzoisoxazole	0	0
10027-20-408-3-0	3	0	5	0	17999	1	12219	1	1762	2225	50154	327	13057	7	2	10	5	4	3	37	AC_93	RegionAC	benzoisoxazole	0	0
10027-15-57-358-0	2	0	6	0	11999	1	14663	1	2946	4004	37444	157	10454	9	2	8	2	2	47	27	AC_92	RegionAC	benzoisoxazole	0	0
10027-26-406-3-0	2	0	7	0	11999	1	17107	1	1762	178	44252	187	11377	6	2	9	4	2	57	32	AC_91	RegionAC	benzoisoxazole	0	0
10027-17-422-3-0	3	0	6	0	17999	1	14663	1	1762	2225	48452	235	13032	5	2	10	5	4	23	36	AC_90	RegionAC	benzoisoxazole	0	0
10027-26-411-3-0	2	0	5	0	11999	1	12219	1	1762	2225	48953	249	13756	7	2	10	4	3	35	36	AC_25	RegionAC	benzoisoxazole	0	0
10027-4-57-382-0	3	0	6	0	17999	1	14663	1	2946	3559	53381	332	10454	5	2	8	4	3	3	33	AC_89	RegionAC	benzoisoxazole	0	0
10027-25-57-397-0	2	0	5	0	11999	1	12219	1	2946	2225	44651	227	9575	4	1	8	5	3	36	33	AC_88	RegionAC	benzoisoxazole	0	0
10027-18-459-3-0	2	0	5	0	11999	1	12219	1	1762	3114	46646	264	10454	4	2	8	4	2	55	33	AC_29	RegionAC	benzoisoxazole	0	0
10049-17-12-0-507	5	0	9	0	11897	1	1065	1	2425	2187	46351	536	7683	8	1	7	4	4	23	34	AC_87	RegionAC	benzoisoxazole	0	0
10027-24-470-3-0	2	0	5	0	11999	1	12219	1	1762	3504	58763	296	1521	9	3	12	5	4	32	43	AC_86	RegionAC	benzoisoxazole	0	0
10049-9-30-0-507	5	0	9	0	11897	1	1065	1	2425	2263	44248	399	11333	6	3	8	4	4	12	33	AC_85	RegionAC	benzoisoxazole	0	0
10049-3-46-0-507	6	0	10	0	14276	1	11833	1	2425	2263	41442	344	10635	4	2	8	5	4	13	31	AC_84	RegionAC	benzoisoxazole	0	0
10027-35-57-415-0	2	0	7	0	11999	1	17107	1	2946	2836	45554	261	12622	10	3	9	4	3	41	32	AC_10	RegionAC	benzoisoxazole	0	0
10027-18-486-3-0	2	0	8	0	11999	1	1955	1	1762	4004	4715	39	15157	5	2	11	4	3	29	33	AC_83	RegionAC	benzoisoxazole	0	0
10027-31-478-3-0	2	0	5	0	11999	1	12219	1	1762	2565	46148	4	14446	6	2	11	4	3	3	34	AC_82	RegionAC	benzoisoxazole	0	0
10027-21-502-3-0	2	0	5	0	11999	1	12219	1	1762	2669	58965	25	17155	10	4	13	5	4	4	43	AC_81	RegionAC	benzoisoxazole	0	0
10027-20-503-3-0	3	0	5	0	17999	1	12219	1	1762	2669	49352	283	14768	7	2	11	4	3	36	36	AC_80	RegionAC	benzoisoxazole	0	0
10027-18-510-3-0	3	0	5	0	17999	1	12219	1	1762	4449	46744	15	15691	6	2	12	4	3	27	34	AC_79	RegionAC	benzoisoxazole	0	0
10027-28-57-517-0	5	0	6	0	29998	1	14663	1	2946	4449	50356	25	13525	10	2	11	4	4	31	37	AC_78	RegionAC	benzoisoxazole	0	0
10027-21-57-456-0	3	0	6	0	17999	1	14663	1	2946	2141	58965	25	17155	10	4	13	5	4	4	43	AC_28	RegionAC	benzoisoxazole	0	0
10027-4-57-475-0	2	0	7	0	11999	1	17107	1	2946	178	51257	356	11377	7	2	9	5	4	24	38	AC_77	RegionAC	benzoisoxazole	0	0
10027-25-514-3-0	3	0	8	0	17999	1	1955	1	1762	1668	40248	98	9575	3	1	8	4	2	47	28	AC_76	RegionAC	benzoisoxazole	0	0
10027-13-524-3-0	2	0	7	0	11999	1	17107	1	1762	1794	48554	27	11743	6	2	9	5	4	3	36	AC_75	RegionAC	benzoisoxazole	0	0
10027-19-519-3-0	3	0	5	0	17999	1	12219	1	1762	3525	48146	223	11743	4	2	9	4	3	35	33	AC_74	RegionAC	benzoisoxazole	0	0
10027-10-546-3-0	2	0	5	0	11999	1	12219	1	1762	1731	46894	29	9575	6	1	8	4	3	33	33	AC_73	RegionAC	benzoisoxazole	0	0
10027-33-515-3-0	2	0	6	0	11999	1	14663	1	1762	3559	4405	158	10498	3	1	9	5	2	57	32	AC_72	RegionAC	benzoisoxazole	0	0
10027-25-57-480-0	2	0	9	0	11999	1	21994	1	2946	2002	4715	34	14278	4	1	11	4	3	29	33	AC_71	RegionAC	benzoisoxazole	0	0
10027-33-564-3-0	2	0	9	0	11999	1	21994	1	1762	5339	51355	337	12178	4	1	10	6	4	32	38	AC_21	RegionAC	benzoisoxazole	0	0
10027-34-531-3-0	3	0	6	0	17999	1	14663	1	1762	2628	44639	2	10454	4	2	8	4	3	24	32	AC_27	RegionAC	benzoisoxazole	0	0
10027-3-57-513-0	2	0	7	0	11999	1	17107	1	2946	4004	51751	305	10864	7	1	9	4	3	4	37	AC_70	RegionAC	benzoisoxazole	0	0
10027-20-556-3-0	2	0	5	0	11999	1	12219	1	1762	1835	52702	381	11377	8	2	9	4	3	41	37	AC_69	RegionAC	benzoisoxazole	0	0
10027-4-57-528-0	2	0	6	0	11999	1	14663	1	2946	4004	45554	256	11743	5	2	9	4	3	41	32	AC_68	RegionAC	benzoisoxazole	0	0
10027-32-602-3-0	5	0	8	0	29998	1	1955	1	1762	6229	47752	197	11787	4	1	10	5	3	4	35	AC_24	RegionAC	benzoisoxazole	0	0
10027-24-571-3-0	2	0	6	0	11999	1	14663	1	1762	3504	48048	71	15576	7	3	12	4	3	3	35	AC_9	RegionAC	benzoisoxazole	0	0
10027-6-57-540-0	3	0	6	0	17999	1	14663	1	2946	2669	49991	293	14768	6	2	11	4	3	3	35	AC_12	RegionAC	benzoisoxazole	0	0
10027-5-598-3-0	2	0	5	0	11999	1	12219	1	1762	2669	47658	366	9575	8	1	8	4	3	41	35	AC_67	RegionAC	benzoisoxazole	0	0
10027-1-612-3-0	2	0	6	0	11999	1	14663	1	1762	4004	51557	232	12936	5	2	11	6	4	37	38	AC_66	RegionAC	benzoisoxazole	0	0
10027-3-57-566-0	2	0	5	0	11999	1	12219	1	2946	1335	60162	382	15735	10	1	13	5	4	29	44	AC_65	RegionAC	benzoisoxazole	0	0
10049-16-14-0-652	5	0	10	0	11897	1	11833	1	2009	4526	45143	478	9346	6	2	7	4	4	12	33	AC_64	RegionAC	benzoisoxazole	0	0
10027-8-633-3-0	3	0	5	0	17999	1	12219	1	1762	2225	51853	175	14694	5	2	12	6	4	35	38	AC_63	RegionAC	benzoisoxazole	0	0
10027-29-609-3-0	4	0	6	0	23998	1	14663	1	1762	4449	47053	231	9575	2	1	8	5	3	33	35	AC_62	RegionAC	benzoisoxazole	0	0
10027-36-611-3-0	4	0	7	0	23998	1	17107	1	1762	3114	16618	45	5122	2	1	4	1	1	25	12	AC_61	RegionAC	benzoisoxazole	0	0
10027-5-642-3-0	3	0	5	0	17999	1	12219	1	1762	4004	43244	119	11305	3	1	10	5	4	23	32	AC_60	RegionAC	benzoisoxazole	0	0
10027-4-670-3-0	2	0	5	0	11999	1	12219	1	1762	5339	48047	306	10454	4	2	8	4	3	33	33	AC_59	RegionAC	benzoisoxazole	0	0
10027-7-659-3-0	3	0	5	0	17999	1	12219	1	1762	178	4715	39	15157	5	2	11	4	3	29	33	AC_58	RegionAC	benzoisoxazole	0	0
10105-137-5-524-0	3	0	6	0	11245	1	11493	1	459	1583	51753	383	9334	8	2	7	5	4	21	38	AC_22	RegionAC	indene	0	0
10027-25-650-3-0	3	0	5	0	17999	1	12219	1	1762	4004	43844	34	13366	3	2	11	5	3	38	32	AC_57	RegionAC	benzoisoxazole	0	0
10027-18-663-3-0	2	0	5	0	11999	1	12219	1	1762	2225	48254	318	10454	6	2	8	5	4	21	36	AC_26	RegionAC	benzoisoxazole	0	0
10027-26-664-3-0	2	0	6	0	11999	1	14663	1	1762	3114	51299	321	11377	8	2	9	4	3	38	36	AC_25	RegionAC	benzoisoxazole	0	0
10049-4-227-0-507	5	0	10	0	11897	1	11833	1	2425	2521	42537	452	8423	4	2	6	4	4	5	31	AC_56	RegionAC	benzoisoxazole	0	0
10027-36-670-3-0	3	0	5	0	17999	1	12219	1	1762	5339	20919	213	291	1	1	2	1	1	29	13	AC_55	RegionAC	benzoisoxazole	0	0
10049-3-277-0-507	6	0	15	0	14276	1	17749	1	2425	6035	41241	315	11442	4	2	9	5	5	5	31	AC_54	RegionAC	benzoisoxazole	0	0
10027-30-705-3-0	3	0	14	0	17999	1	34213	1	1762	3066	38842	7	11377	5	2	9	3	2	47	28	AC_53	RegionAC	benzoisoxazole	1	0
10027-32-711-3-0	3	0	7	0	17999	1	17107	1	1762	4004	46251	167	12153	3	1	10	5	3	42	34	AC_24	RegionAC	benzoisoxazole	0	0
10027-5-744-3-0	2	0	5	0	11999	1	12219	1	1762	178	45946	138	12861	3	2	10	5	4	21	34	AC_52	RegionAC	benzoisoxazole	0	0
10027-35-730-3-0	2	0	6	0	11999	1	14663	1	1762	2607	41646	112	13911	9	3	10	3	3	33	29	AC_23	RegionAC	benzoisoxazole	0	0
10027-34-764-3-0	2	0	5	0	11999	1	12219	1	1762	2628	45941	158	12666	6	2	10	4	3	29	33	AC_51	RegionAC	benzoisoxazole	0	0
10105-258-5-524-0	4	0	9	0	14993	1	1724	1	459	1583	42145	13	11357	7	3	8	4	3	26	31	AC_22	RegionAC	indene	0	0
10015-138-600-163-0	1	0	5	0	23802	1	64679	1	124	297	65079	407	14074	9	3	13	6	4	37	48	AC_50	RegionAC		0	0
10105-365-9-524-0	4	0	7	0	14993	1	13409	1	457	2282	48352	339	11357	7	3	8	5	4	18	36	AC_49	RegionAC	indene	0	0
10105-312-43-524-0	4	0	7	0	14993	1	13409	1	457	745	61174	55	11404	13	2	9	4	3	33	45	AC_48	RegionAC	indene	0	0
10049-4-331-0-652	7	0	9	0	16655	1	1065	1	2009	1787	34939	386	8423	4	2	6	3	3	15	26	AC_47	RegionAC	benzoisoxazole	0	0
10105-85-32-828-0	3	0	6	0	11245	1	11493	1	707	149	46051	386	10711	7	4	7	4	4	19	34	AC_46	RegionAC		0	0
10105-96-21-828-0	3	0	6	0	11245	1	11493	1	707	1118	46152	182	14023	9	5	9	3	3	33	32	AC_45	RegionAC		0	0
10027-21-15-3-0	5	6	0	0	29998	17778	1	1	1762	178	57867	264	15576	10	3	12	4	3	47	42	AB_16	RegionAB	benzoisoxazole	0	0
10027-18-38-3-0	2	5	0	0	11999	14815	1	1	1762	2225	48249	161	13223	7	2	11	4	3	33	35	AB_108	RegionAB	benzoisoxazole	0	0
10035-4-9-13-72	1	5	0	0	14017	53117	1	1	2771	4012	70682	141	21233	16	6	14	4	4	42	48	AB_107	RegionAB	benzoxazolinone	0	0
10035-8-2-43-72	5	2	0	0	70087	21247	1	1	2771	7963	62472	163	17768	9	4	13	5	4	4	44	AB_9	RegionAB	benzoxazolinone	0	0
10035-3-12-57-72	5	1	0	0	70087	10623	1	1	2771	6644	70983	177	18713	15	3	15	5	4	44	50	AB_106	RegionAB	benzoxazolinone	0	0
10027-4-57-51-0	4	5	0	0	23998	14815	1	1	2946	6674	40245	109	11377	7	2	9	3	2	5	29	AB_105	RegionAB	benzoisoxazole	0	0
10035-32-1-43-72	5	3	0	0	70087	3187	1	1	2771	7963	6217	-32	18304	10	4	13	6	3	4	44	AB_3	RegionAB	benzoxazolinone	0	0
10035-19-12-44-72	5	3	0	0	70087	3187	1	1	2771	4241	65277	26	17561	12	4	13	5	4	44	46	AB_0	RegionAB	benzoxazolinone	0	0
10035-29-1-43-72	5	2	0	0	70087	21247	1	1	2771	7963	67176	104	18304	11	4	13	6	4	29	48	AB_3	RegionAB	benzoxazolinone	0	0
10035-42-10-43-72	5	2	0	0	70087	21247	1	1	2771	7963	65277	202	17561	11	4	13	5	4	44	46	AB_2	RegionAB	benzoxazolinone	0	0
10035-15-2-37-72	1	7	0	0	14017	74364	1	1	2771	7144	62472	168	18647	10	5	13	5	4	4	44	AB_9	RegionAB	benzoxazolinone	0	0
10035-44-2-57-72	7	1	0	0	98122	10623	1	1	2771	6644	69981	46	20678	13	5	15	5	4	39	48	AB_104	RegionAB	benzoxazolinone	0	0
10027-3-57-78-0	3	6	0	0	17999	17778	1	1	2946	3559	47456	303	9575	7	1	8	5	3	41	35	AB_103	RegionAB	benzoisoxazole	0	0
10035-51-12-4-72	2	5	0	0	28035	53117	1	1	2771	4596	67881	309	16682	10	3	13	6	4	47	48	AB_0	RegionAB	benzoxazolinone	0	0
10035-30-3-32-72	1	5	0	0	14017	53117	1	1	2771	3549	66313	212	18647	11	5	13	5	4	38	45	AB_6	RegionAB	benzoxazolinone	0	0
10035-15-12-90-72	5	1	0	0	70087	10623	1	1	2771	4241	66075	286	17561	13	4	13	5	5	27	47	AB_8	RegionAB	benzoxazolinone	0	0
10035-26-5-43-72	4	5	0	0	5607	53117	1	1	2771	7963	63875	211	17768	12	4	13	5	4	42	45	AB_1	RegionAB	benzoxazolinone	0	0
10035-54-13-7-72	2	7	0	0	28035	74364	1	1	2771	7963	66075	234	17561	13	4	13	5	5	27	47	AB_102	RegionAB	benzoxazolinone	0	0
10035-51-12-59-72	5	3	0	0	70087	3187	1	1	2771	6689	67881	295	16682	10	3	13	6	4	47	48	AB_0	RegionAB	benzoxazolinone	0	0
10035-99-3-19-72	5	5	0	0	70087	53117	1	1	2771	17064	71017	124	20859	11	5	15	6	5	28	49	AB_6	RegionAB	benzoxazolinone	0	0
10027-14-135-3-0	4	5	0	0	23998	14815	1	1	1762	3233	50056	192	13157	5	2	10	5	3	37	37	AB_101	RegionAB	benzoisoxazole	0	0
10035-26-11-41-72	3	5	0	0	42052	53117	1	1	2771	5664	62674	215	18647	15	5	13	4	4	4	44	AB_100	RegionAB	benzoxazolinone	0	0
10035-92-4-19-72	5	2	0	0	70087	21247	1	1	2771	5825	65172	-55	19227	11	4	14	6	3	42	46	AB_28	RegionAB	benzoxazolinone	0	0
10035-54-12-13-72	1	5	0	0	14017	53117	1	1	2771	4241	71686	406	17561	16	4	13	5	5	35	51	AB_8	RegionAB	benzoxazolinone	0	0
10035-26-12-35-72	3	6	0	0	42052	6374	1	1	2771	4241	66882	329	15803	17	2	13	4	4	45	47	AB_99	RegionAB	benzoxazolinone	0	0
10035-69-1-7-72	1	5	0	0	14017	53117	1	1	2771	7963	6117	7	18304	14	4	13	4	3	38	43	AB_23	RegionAB	benzoxazolinone	0	0
10035-15-23-37-72	2	5	0	0	28035	53117	1	1	2771	7144	42448	16	14158	6	3	10	3	2	5	29	AB_9	RegionAB	benzoxazolinone	0	0
10035-31-7-37-72	3	5	0	0	42052	53117	1	1	2771	7144	6828	217	1957	12	5	14	5	4	45	48	AB_1	RegionAB	benzoxazolinone	0	0
10035-55-1-43-72	2	5	0	0	28035	53117	1	1	2771	7963	64975	47	18304	10	4	13	6	3	44	46	AB_3	RegionAB	benzoxazolinone	0	0
10035-1-4-82-72	1	6	0	0	14017	6374	1	1	2771	4732	71283	264	2107	13	5	15	4	4	44	50	AB_27	RegionAB	benzoxazolinone	0	0
10035-32-7-59-72	1	5	0	0	14017	53117	1	1	2771	6689	63673	176	18647	11	5	13	6	4	42	45	AB_15	RegionAB	benzoxazolinone	0	0
10035-69-23-6-72	1	5	0	0	14017	53117	1	1	2771	3848	45455	138	15037	12	4	10	2	2	55	31	AB_98	RegionAB	benzoxazolinone	0	0
10035-71-11-5-72	1	5	0	0	14017	53117	1	1	2771	5664	61069	137	18647	11	5	13	5	4	38	43	AB_97	RegionAB	benzoxazolinone	0	0
10035-75-4-13-72	2	5	0	0	28035	53117	1	1	2771	4192	66781	111	19183	16	5	13	4	3	45	47	AB_3	RegionAB	benzoxazolinone	0	0
10035-19-9-85-72	1	6	0	0	14017	6374	1	1	2771	6917	65674	229	18647	12	5	13	5	4	42	46	AB_26	RegionAB	benzoxazolinone	0	0
10027-4-57-154-0	5	6	0	0	29998	17778	1	1	2946	4004	51536	275	11377	5	2	9	4	3	3	33	AB_96	RegionAB	benzoisoxazole	0	0
10035-99-5-3-72	1	5	0	0	14017	53117	1	1	2771	17064	65973	126	20815	13	6	14	6	5	28	47	AB_12	RegionAB	benzoxazolinone	0	0
10035-102-12-7-72	2	6	0	0	28035	6374	1	1	2771	7963	65479	28	16682	13	3	13	4	4	44	46	AB_95	RegionAB	benzoxazolinone	0	0
10035-65-11-43-72	3	5	0	0	42052	53117	1	1	2771	7963	69082	279	18647	11	5	13	7	4	49	49	AB_1	RegionAB	benzoxazolinone	0	0
10035-104-6-15-72	1	5	0	0	14017	53117	1	1	2771	3549	66776	-18	20327	12	5	14	5	3	44	47	AB_22	RegionAB	benzoxazolinone	0	0
10035-40-3-114-72	6	2	0	0	84104	21247	1	1	2771	5279	71912	297	19961	11	5	14	6	5	29	49	AB_94	RegionAB	benzoxazolinone	0	0
10035-79-10-43-72	3	5	0	0	42052	53117	1	1	2771	7963	65076	177	17561	11	4	13	6	4	44	46	AB_2	RegionAB	benzoxazolinone	0	0
10035-86-4-68-72	5	1	0	0	70087	10623	1	1	2771	4192	66779	51	18304	9	4	13	6	3	42	46	AB_5	RegionAB	benzoxazolinone	0	0
10035-51-13-81-72	2	5	0	0	28035	53117	1	1	2771	3094	69685	26	17561	9	4	13	6	4	45	48	AB_5	RegionAB	benzoxazolinone	0	0
10035-98-9-37-72	3	5	0	0	42052	53117	1	1	2771	7144	68276	253	18647	10	5	13	6	5	29	47	AB_11	RegionAB	benzoxazolinone	0	0
10035-107-11-35-72	3	5	0	0	42052	53117	1	1	2771	5664	70088	327	18647	19	5	13	4	4	45	48	AB_93	RegionAB	benzoxazolinone	0	0
10035-104-12-37-72	2	6	0	0	28035	6374	1	1	2771	7144	69284	334	16682	11	3	13	6	4	49	49	AB_4	RegionAB	benzoxazolinone	0	0
10035-60-11-78-72	1	5	0	0	14017	53117	1	1	2771	6598	65277	235	17768	12	4	13	5	4	44	46	AB_92	RegionAB	benzoxazolinone	0	0
10035-99-8-39-72	2	5	0	0	28035	53117	1	1	2771	17064	70579	19	21738	15	6	15	5	5	32	50	AB_91	RegionAB	benzoxazolinone	0	0
10035-42-10-129-72	6	4	0	0	84104	42494	1	1	2771	5187	65674	172	17561	11	4	13	5	4	42	46	AB_14	RegionAB	benzoxazolinone	0	0
10035-119-9-55-72	6	1	0	0	84104	10623	1	1	2771	4012	63066	45	18691	9	4	14	5	4	36	44	AB_90	RegionAB	benzoxazolinone	0	0
10035-6-10-136-72	2	5	0	0	28035	53117	1	1	2771	4105	66479	223	1844	12	5	13	5	4	39	47	AB_14	RegionAB	benzoxazolinone	0	0
10035-19-9-129-72	1	5	0	0	14017	53117	1	1	2771	5187	67271	199	18647	9	5	13	6	4	42	47	AB_26	RegionAB	benzoxazolinone	0	0
10027-10-57-172-0	3	5	0	0	17999	14815	1	1	2946	2669	45888	272	9575	4	1	8	4	3	27	32	AB_89	RegionAB	benzoisoxazole	0	0
10035-137-2-19-72	1	5	0	0	14017	53117	1	1	2771	5825	65669	71	18691	8	4	14	6	4	4	46	AB_88	RegionAB	benzoxazolinone	0	0
10035-18-23-159-72	5	1	0	0	70087	10623	1	1	2771	3848	47252	141	15037	10	4	10	3	3	23	33	AB_87	RegionAB	benzoxazolinone	0	0
10035-93-23-43-72	3	6	0	0	42052	6374	1	1	2771	7963	46253	72	14158	5	3	10	4	2	48	32	AB_86	RegionAB	benzoxazolinone	0	0
10035-19-8-172-72	5	4	0	0	70087	42494	1	1	2771	4778	68276	115	20493	10	5	15	6	4	44	48	AB_85	RegionAB	benzoxazolinone	0	0
10027-31-213-3-0	2	5	0	0	11999	14815	1	1	1762	2565	49159	218	10778	8	2	9	4	3	41	36	AB_84	RegionAB	benzoisoxazole	0	0
10035-31-12-152-72	5	1	0	0	70087	10623	1	1	2771	5506	66877	193	17605	12	3	14	5	4	44	47	AB_25	RegionAB	benzoxazolinone	0	0
10035-127-3-43-72	2	5	0	0	28035	53117	1	1	2771	7963	67118	241	18647	9	5	13	6	4	42	46	AB_83	RegionAB	benzoxazolinone	0	0
10035-80-5-85-72	2	6	0	0	28035	6374	1	1	2771	6917	63875	215	18647	13	5	13	5	4	42	45	AB_10	RegionAB	benzoxazolinone	0	0
10035-125-7-43-72	1	6	0	0	14017	6374	1	1	2771	7963	65277	24	18647	10	5	13	5	4	44	46	AB_1	RegionAB	benzoxazolinone	0	0
10035-51-23-101-72	2	5	0	0	28035	53117	1	1	2771	4232	50058	156	15037	8	4	10	4	3	38	35	AB_82	RegionAB	benzoxazolinone	0	0
10035-130-10-37-72	1	6	0	0	14017	6374	1	1	2771	7144	63673	155	17561	11	4	13	5	4	35	45	AB_2	RegionAB	benzoxazolinone	0	0
10035-9-13-153-72	1	5	0	0	14017	53117	1	1	2771	308	65479	245	1844	15	5	13	4	4	44	46	AB_81	RegionAB	benzoxazolinone	0	0
10035-96-1-78-72	1	5	0	0	14017	53117	1	1	2771	6598	63774	18	18304	12	4	13	5	3	42	45	AB_3	RegionAB	benzoxazolinone	0	0
10035-2-10-165-72	1	5	0	0	14017	53117	1	1	2771	4105	6668	231	1844	12	5	13	5	4	45	47	AB_5	RegionAB	benzoxazolinone	0	0
10035-18-8-188-72	6	4	0	0	84104	42494	1	1	2771	4323	6387	13	1957	13	5	14	5	4	33	45	AB_80	RegionAB	benzoxazolinone	0	0
10035-21-5-152-72	1	5	0	0	14017	53117	1	1	2771	5506	63068	17	18647	10	5	13	6	5	23	45	AB_6	RegionAB	benzoxazolinone	0	0
10035-98-8-72-72	1	6	0	0	14017	6374	1	1	2771	6917	70981	131	19894	12	5	15	6	5	31	49	AB_19	RegionAB	benzoxazolinone	0	0
10035-19-4-158-72	1	5	0	0	14017	53117	1	1	2771	4192	64975	51	19183	10	5	13	6	3	44	46	AB_24	RegionAB	benzoxazolinone	0	0
10035-179-2-3-72	1	5	0	0	14017	53117	1	1	2771	4568	62669	31	21549	12	7	14	5	4	38	44	AB_79	RegionAB	benzoxazolinone	0	0
10035-92-6-85-72	1	5	0	0	14017	53117	1	1	2771	6917	65177	81	17425	14	3	13	5	3	44	46	AB_23	RegionAB	benzoxazolinone	0	0
10035-80-4-101-72	1	5	0	0	14017	53117	1	1	2771	4232	68578	108	19183	13	5	13	6	4	31	49	AB_22	RegionAB	benzoxazolinone	0	0
10035-167-12-13-72	2	5	0	0	28035	53117	1	1	2771	4241	65676	129	19584	15	5	14	4	4	42	46	AB_8	RegionAB	benzoxazolinone	0	0
10035-13-23-154-72	1	5	0	0	14017	53117	1	1	2771	3848	47853	126	16351	10	4	11	3	3	38	33	AB_78	RegionAB	benzoxazolinone	0	0
10035-144-12-44-72	3	5	0	0	42052	53117	1	1	2771	4241	63875	231	16682	11	3	13	5	4	42	45	AB_0	RegionAB	benzoxazolinone	0	0
10035-52-7-136-72	1	5	0	0	14017	53117	1	1	2771	5865	6988	311	18647	13	5	13	6	5	28	50	AB_77	RegionAB	benzoxazolinone	0	0
10035-94-11-85-72	2	5	0	0	28035	53117	1	1	2771	6917	6898	238	19936	16	5	14	5	5	32	49	AB_21	RegionAB	benzoxazolinone	0	0
10035-99-7-93-72	3	5	0	0	42052	53117	1	1	2771	17064	66174	15	20815	14	6	14	5	5	28	47	AB_13	RegionAB	benzoxazolinone	0	0
10035-48-10-141-72	1	5	0	0	14017	53117	1	1	2771	4105	69284	299	1844	11	5	13	6	4	49	49	AB_76	RegionAB	benzoxazolinone	0	0
10035-21-8-168-72	2	5	0	0	28035	53117	1	1	2771	4317	7148	263	20449	12	6	14	7	5	33	51	AB_75	RegionAB	benzoxazolinone	0	0
10035-81-5-118-72	1	5	0	0	14017	53117	1	1	2771	4508	61867	9	18647	11	5	13	5	4	27	44	AB_74	RegionAB	benzoxazolinone	0	0
10035-103-23-72-72	1	5	0	0	14017	53117	1	1	2771	6917	46755	-3	14482	8	3	11	3	2	55	32	AB_73	RegionAB	benzoxazolinone	0	0
10035-107-10-81-72	1	5	0	0	14017	53117	1	1	2771	4105	71691	256	17561	13	4	13	5	4	44	48	AB_5	RegionAB	benzoxazolinone	0	0
10035-150-12-44-72	2	5	0	0	28035	53117	1	1	2771	4241	63875	221	17561	12	4	13	5	4	42	45	AB_0	RegionAB	benzoxazolinone	0	0
10035-160-5-43-72	3	6	0	0	42052	6374	1	1	2771	7963	61069	137	18647	10	5	13	5	4	38	43	AB_1	RegionAB	benzoxazolinone	0	0
10035-54-7-141-72	1	6	0	0	14017	6374	1	1	2771	5865	71485	394	19526	14	6	13	6	5	35	51	AB_12	RegionAB	benzoxazolinone	0	0
10035-110-7-93-72	1	5	0	0	14017	53117	1	1	2771	5865	64478	162	19526	15	6	13	4	4	38	44	AB_13	RegionAB	benzoxazolinone	0	0
10035-43-2-158-72	1	5	0	0	14017	53117	1	1	2771	36221	68778	247	20815	12	6	14	6	5	32	49	AB_72	RegionAB	benzoxazolinone	0	0
10035-170-7-37-72	2	5	0	0	28035	53117	1	1	2771	7144	68679	259	18647	12	5	13	6	5	31	49	AB_1	RegionAB	benzoxazolinone	0	0
10035-153-2-59-72	1	5	0	0	14017	53117	1	1	2771	6689	65277	246	18647	12	5	13	5	4	44	46	AB_9	RegionAB	benzoxazolinone	0	0
10027-35-251-3-0	3	7	0	0	17999	20741	1	1	1762	2607	43544	93	1629	9	3	11	3	3	29	32	AB_71	RegionAB	benzoisoxazole	0	0
10035-143-5-72-72	2	5	0	0	28035	53117	1	1	2771	6917	66779	13	18971	13	5	14	5	4	44	47	AB_20	RegionAB	benzoxazolinone	0	0
10035-148-2-72-72	2	5	0	0	28035	53117	1	1	2771	6917	69381	161	18971	11	5	14	6	5	31	48	AB_19	RegionAB	benzoxazolinone	0	0
10035-124-5-90-72	3	5	0	0	42052	53117	1	1	2771	4508	66071	113	2067	10	6	14	6	5	25	47	AB_70	RegionAB	benzoxazolinone	0	0
10035-36-5-172-72	1	6	0	0	14017	6374	1	1	2771	4778	62468	36	1957	10	5	14	6	4	38	44	AB_7	RegionAB	benzoxazolinone	0	0
10035-69-5-141-72	1	6	0	0	14017	6374	1	1	2771	4508	6668	298	19526	14	6	13	5	4	45	47	AB_12	RegionAB	benzoxazolinone	0	0
10035-55-9-154-72	1	5	0	0	14017	53117	1	1	2771	4012	67076	244	19526	13	6	13	5	4	44	47	AB_17	RegionAB	benzoxazolinone	0	0
10035-99-4-110-72	1	5	0	0	14017	53117	1	1	2771	17064	66073	-19	20472	13	5	14	5	4	28	47	AB_18	RegionAB	benzoxazolinone	0	0
10035-62-5-152-72	2	5	0	0	28035	53117	1	1	2771	5506	59465	88	18647	9	5	13	6	4	36	42	AB_7	RegionAB	benzoxazolinone	0	0
10035-68-23-131-72	1	5	0	0	14017	53117	1	1	2771	3848	45052	55	14158	6	3	10	4	2	55	31	AB_69	RegionAB	benzoxazolinone	0	0
10035-3-23-191-72	1	5	0	0	14017	53117	1	1	2771	5051	4265	6	15037	11	4	10	2	2	5	29	AB_68	RegionAB	benzoxazolinone	0	0
10035-76-7-143-72	1	5	0	0	14017	53117	1	1	2771	5865	65475	119	21549	15	7	14	4	4	35	46	AB_13	RegionAB	benzoxazolinone	0	0
10089-81-17-75-101	1	5	0	0	17178	545067	1	1	1221	14251	67086	195	15788	13	3	12	5	2	53	46	AB_67	RegionAB		0	0
10035-51-11-168-72	1	5	0	0	14017	53117	1	1	2771	5664	70485	322	19526	12	6	13	7	4	5	50	AB_66	RegionAB	benzoxazolinone	0	0
10035-174-4-55-72	1	6	0	0	14017	6374	1	1	2771	4192	62573	32	18304	13	4	13	4	3	4	44	AB_65	RegionAB	benzoxazolinone	0	0
10035-181-9-78-72	7	1	0	0	98122	10623	1	1	2771	6598	67673	208	18647	11	5	13	6	5	27	48	AB_11	RegionAB	benzoxazolinone	0	0
10035-183-12-41-72	1	5	0	0	14017	53117	1	1	2771	4241	61069	143	17561	12	4	13	5	4	38	43	AB_4	RegionAB	benzoxazolinone	0	0
10035-100-10-131-72	1	5	0	0	14017	53117	1	1	2771	4105	66479	223	1844	13	5	13	5	4	39	47	AB_2	RegionAB	benzoxazolinone	0	0
10035-52-2-188-72	2	5	0	0	28035	53117	1	1	2771	4568	65874	218	17768	11	4	13	6	5	27	47	AB_64	RegionAB	benzoxazolinone	0	0
10035-69-8-162-72	2	6	0	0	28035	6374	1	1	2771	4317	65273	169	1957	13	5	14	5	4	35	46	AB_63	RegionAB	benzoxazolinone	0	0
10035-86-12-142-72	1	5	0	0	14017	53117	1	1	2771	4241	69683	262	18484	13	4	14	5	4	47	49	AB_0	RegionAB	benzoxazolinone	0	0
10035-99-4-146-72	1	5	0	0	14017	53117	1	1	2771	17064	68973	-158	24781	15	7	16	5	4	25	49	AB_18	RegionAB	benzoxazolinone	0	0
10035-191-2-85-72	5	1	0	0	70087	10623	1	1	2771	6917	62472	168	18647	13	5	13	5	4	4	44	AB_10	RegionAB	benzoxazolinone	0	0
10035-80-12-153-72	1	5	0	0	14017	53117	1	1	2771	4241	68083	324	17561	14	4	13	5	4	47	48	AB_4	RegionAB	benzoxazolinone	0	0
10089-81-25-138-101	5	1	0	0	858901	109013	1	1	1221	14251	65676	13	18513	11	4	14	5	2	52	46	AB_62	RegionAB		0	0
10035-148-23-85-72	1	5	0	0	14017	53117	1	1	2771	6917	46654	119	14158	9	3	10	3	3	32	31	AB_61	RegionAB	benzoxazolinone	0	0
10035-144-11-101-72	2	5	0	0	28035	53117	1	1	2771	5664	70082	326	18647	13	5	13	6	5	33	50	AB_60	RegionAB	benzoxazolinone	0	0
10035-86-10-160-72	1	5	0	0	14017	53117	1	1	2771	4641	64874	159	1844	10	5	13	6	4	38	46	AB_5	RegionAB	benzoxazolinone	0	0
10027-25-57-281-0	5	8	0	0	29998	23704	1	1	2946	2002	42443	199	9575	3	1	8	4	3	27	31	AB_59	RegionAB	benzoisoxazole	0	0
10027-3-57-279-0	2	7	0	0	11999	20741	1	1	2946	2225	51759	284	11606	6	1	10	5	3	39	38	AB_58	RegionAB	benzoisoxazole	0	0
10035-181-10-78-72	1	6	0	0	14017	6374	1	1	2771	6598	67276	196	17561	11	4	13	6	5	29	48	AB_2	RegionAB	benzoxazolinone	0	0
10035-79-5-183-72	1	5	0	0	14017	53117	1	1	2771	4823	67075	67	21372	18	6	15	5	4	42	47	AB_57	RegionAB	benzoxazolinone	0	0
10035-104-3-165-72	1	5	0	0	14017	53117	1	1	2771	3549	70125	334	19526	13	6	13	5	4	45	48	AB_56	RegionAB	benzoxazolinone	0	0
10035-110-3-188-72	5	1	0	0	70087	10623	1	1	2771	4323	66318	173	18647	12	5	13	5	4	36	44	AB_6	RegionAB	benzoxazolinone	0	0
10035-92-10-172-72	1	5	0	0	14017	53117	1	1	2771	4778	66676	115	18484	11	4	14	6	4	44	47	AB_2	RegionAB	benzoxazolinone	0	0
10035-189-12-78-72	2	5	0	0	28035	53117	1	1	2771	6598	66478	256	16682	10	3	13	6	4	45	47	AB_4	RegionAB	benzoxazolinone	0	0
10027-20-332-3-0	2	5	0	0	11999	14815	1	1	1762	1835	51557	358	13057	7	2	10	5	4	32	38	AB_55	RegionAB	benzoisoxazole	0	0
10035-133-7-150-72	2	5	0	0	28035	53117	1	1	2771	5865	71579	155	20678	13	5	15	6	5	29	51	AB_54	RegionAB	benzoxazolinone	0	0
10035-130-8-154-72	2	5	0	0	28035	53117	1	1	2771	4317	65475	17	20449	15	6	14	4	4	35	46	AB_53	RegionAB	benzoxazolinone	0	0
10027-33-337-3-0	2	5	0	0	11999	14815	1	1	1762	2669	43746	17	12178	3	1	10	5	3	41	32	AB_52	RegionAB	benzoisoxazole	0	0
10035-108-3-191-72	1	5	0	0	14017	53117	1	1	2771	5051	64913	105	21549	15	7	14	4	4	36	44	AB_51	RegionAB	benzoxazolinone	0	0
10035-125-10-167-72	1	5	0	0	14017	53117	1	1	2771	4105	67283	202	1844	13	5	13	4	4	42	46	AB_50	RegionAB	benzoxazolinone	0	0
10035-181-5-114-72	4	5	0	0	5607	53117	1	1	2771	5279	69472	233	18647	11	5	13	6	5	27	49	AB_49	RegionAB	benzoxazolinone	0	0
10035-157-9-154-72	1	5	0	0	14017	53117	1	1	2771	4012	65674	215	18647	11	5	13	5	4	42	46	AB_17	RegionAB	benzoxazolinone	0	0
10027-23-394-3-0	6	5	0	0	35997	14815	1	1	1762	2669	40245	104	10498	7	1	9	3	2	5	29	AB_48	RegionAB	benzoisoxazole	0	0
10027-11-410-3-0	2	5	0	0	11999	14815	1	1	1762	1335	42146	13	11743	6	2	9	4	3	32	31	AB_47	RegionAB	benzoisoxazole	0	0
10027-12-57-397-0	5	6	0	0	29998	17778	1	1	2946	2225	48859	334	10454	7	2	8	5	3	43	36	AB_46	RegionAB	benzoisoxazole	0	0
10035-167-11-191-72	2	5	0	0	28035	53117	1	1	2771	5664	60065	0	21549	14	7	14	4	4	33	42	AB_45	RegionAB	benzoxazolinone	0	0
10027-24-57-369-0	4	8	0	0	23998	23704	1	1	2946	3281	50253	-9	17197	8	4	13	3	2	48	36	AB_44	RegionAB	benzoisoxazole	0	0
10015-40-245-163-0	2	5	0	0	47604	68335	1	1	99	148	52471	315	9875	8	2	10	4	2	64	38	AB_43	RegionAB		0	0
10035-191-2-183-72	1	5	0	0	14017	53117	1	1	2771	4823	67075	59	21372	17	6	15	5	4	42	47	AB_10	RegionAB	benzoxazolinone	0	0
10027-6-468-3-0	2	5	0	0	11999	14815	1	1	1762	2225	45457	342	10454	6	2	8	4	2	6	33	AB_42	RegionAB	benzoisoxazole	0	0
10027-29-472-3-0	4	5	0	0	23998	14815	1	1	1762	2225	51257	275	11357	4	1	10	6	4	32	38	AB_41	RegionAB	benzoisoxazole	0	0
10027-19-516-3-0	5	4	0	0	29998	11852	1	1	1762	3525	43647	152	11377	6	2	9	4	3	3	32	AB_40	RegionAB	benzoisoxazole	0	0
10027-33-57-436-0	2	5	0	0	11999	14815	1	1	2946	2669	51356	25	13732	4	2	11	6	4	33	38	AB_39	RegionAB	benzoisoxazole	0	0
10027-8-517-3-0	2	5	0	0	11999	14815	1	1	1762	4004	56461	286	13139	5	1	12	7	5	27	42	AB_38	RegionAB	benzoisoxazole	0	0
10027-7-531-3-0	2	7	0	0	11999	20741	1	1	1762	178	44639	2	10454	4	2	8	4	3	24	32	AB_37	RegionAB	benzoisoxazole	1	0
10027-26-583-3-0	2	5	0	0	11999	14815	1	1	1762	2669	51453	315	11377	9	2	9	4	3	38	37	AB_36	RegionAB	benzoisoxazole	0	0
10027-31-626-3-0	3	5	0	0	17999	14815	1	1	1762	2669	50356	124	13646	7	3	11	5	4	35	37	AB_35	RegionAB	benzoisoxazole	0	0
10027-15-649-3-0	2	6	0	0	11999	17778	1	1	1762	4449	45046	133	14245	8	3	11	4	4	23	33	AB_34	RegionAB	benzoisoxazole	0	0
10027-21-681-3-0	4	5	0	0	23998	14815	1	1	1762	2225	51561	197	14287	10	3	11	3	2	58	37	AB_16	RegionAB	benzoisoxazole	0	0
10049-10-213-0-507	6	6	0	0	14276	10655	1	1	2425	2263	41644	382	10635	5	2	8	4	4	13	31	AB_33	RegionAB	benzoisoxazole	0	0
10015-323-249-163-0	1	5	0	0	23802	68335	1	1	114	148	50706	182	11538	9	3	10	3	2	5	34	AB_32	RegionAB		0	0
10027-24-715-3-0	2	5	0	0	11999	14815	1	1	1762	3504	50054	108	15576	7	3	12	4	3	36	35	AB_31	RegionAB	benzoisoxazole	0	0
10049-9-224-0-652	6	6	0	0	14276	10655	1	1	2009	1269	4435	466	9346	6	2	7	4	4	19	33	AB_30	RegionAB	benzoisoxazole	0	0
10105-432-5-524-0	4	5	0	0	14993	13391	1	1	459	1583	44951	208	11357	7	3	8	4	3	32	33	AB_29	RegionAB	indene	0	0
10015-47-491-476-0	7	9	11	0	166615	123003	142293	1	107	119	56051	565	8628	8	2	8	4	3	41	38	ABC_16	RegionABC		0	0
10049-5-344-0-652	17	34	32	0	40449	60379	37865	1	2009	5276	39945	467	8423	5	2	6	4	4	12	30	ABC_20	RegionABC	benzoisoxazole	1	1
10049-5-502-0-507	23	27	29	0	54725	47948	34315	1	2425	6779	4795	448	11924	7	2	9	5	5	7	36	ABC_0	RegionABC	benzoisoxazole	3	1
10027-14-57-26-0	9	25	27	0	53996	74076	65983	1	2946	4866	45951	216	12033	5	3	9	5	4	28	34	ABC_54	RegionABC	benzoisoxazole	2	0
10027-18-57-22-0	14	14	30	0	83994	41483	73314	1	2946	4866	49258	328	11377	6	2	9	4	3	41	36	ABC_50	RegionABC	benzoisoxazole	1	0
10049-14-402-0-1590	35	52	59	0	83277	92344	69813	1	165	165	50061	664	6743	5	2	5	5	3	35	37	ABC_32	RegionABC		0	0
10027-19-57-22-0	15	18	31	0	89993	53335	75758	1	2946	5561	49258	314	11377	6	2	9	4	3	41	36	ABC_50	RegionABC	benzoisoxazole	1	0
10027-17-57-18-0	13	20	22	0	77994	59261	53764	1	2946	52	38842	7	11377	7	2	9	3	2	47	28	ABC_14	RegionABC	benzoisoxazole	1	0
10049-5-492-0-507	20	30	31	0	47587	53276	36682	1	2425	6779	42383	49	8423	4	2	6	4	4	5	30	ABC_0	RegionABC	benzoisoxazole	2	0
10049-5-508-0-507	34	19	66	0	80898	33741	78096	1	2425	6779	47152	641	8423	4	2	6	6	6	3	36	ABC_0	RegionABC	benzoisoxazole	4	1
10049-5-511-0-507	23	17	44	0	54725	3019	52064	1	2425	6779	4725	406	11558	6	2	9	5	4	23	35	ABC_131	RegionABC	benzoisoxazole	3	1
10049-5-365-0-652	22	28	41	0	52346	49724	48514	1	2009	5276	43152	522	8423	6	2	6	4	4	12	31	ABC_20	RegionABC	benzoisoxazole	3	0
10027-11-57-22-0	8	28	26	0	47997	82965	63539	1	2946	4755	49258	328	11377	6	2	9	4	3	41	36	ABC_50	RegionABC	benzoisoxazole	1	0
10027-19-57-16-0	13	20	22	0	77994	59261	53764	1	2946	5561	47456	293	10454	6	2	8	5	3	41	35	ABC_199	RegionABC	benzoisoxazole	3	0
10027-19-57-5-0	13	19	23	0	77994	56298	56208	1	2946	5561	44151	145	11743	5	2	9	4	3	38	31	ABC_54	RegionABC	benzoisoxazole	1	0
10049-13-504-0-507	26	31	44	0	61863	55052	52064	1	2425	4742	47152	641	8423	4	2	6	6	6	3	36	ABC_59	RegionABC	benzoisoxazole	4	1
10049-15-510-0-507	21	25	40	0	49966	44396	47331	1	2425	2872	51554	707	8423	5	2	6	6	6	3	39	ABC_198	RegionABC	benzoisoxazole	4	1
10027-8-57-30-0	14	16	29	0	83994	47409	70871	1	2946	381	59064	446	1228	6	1	11	7	5	24	44	ABC_197	RegionABC	benzoisoxazole	1	0
10049-5-521-0-507	25	29	45	0	59484	515	53248	1	2425	6779	49755	693	8423	5	2	6	6	6	3	38	ABC_0	RegionABC	benzoisoxazole	4	1
10049-6-538-0-507	25	24	43	0	59484	42621	50881	1	2425	3172	47853	379	1304	6	3	9	4	4	12	34	ABC_101	RegionABC	benzoisoxazole	4	1
10049-5-386-0-652	16	33	34	0	3807	58603	40231	1	2009	5276	47851	508	10635	7	2	8	5	5	7	36	ABC_130	RegionABC	benzoisoxazole	3	1
10105-324-33-669-0	15	29	37	0	56223	77667	70875	1	116	8	63276	712	8633	12	1	8	5	5	23	47	ABC_129	RegionABC		0	0
10049-5-404-0-652	20	24	41	0	47587	42621	48514	1	2009	5276	44848	517	9712	5	2	7	5	5	4	34	ABC_20	RegionABC	benzoisoxazole	4	1
10049-5-398-0-652	24	38	41	0	57105	67483	48514	1	2009	5276	4645	348	1304	6	3	9	4	4	9	33	ABC_86	RegionABC	benzoisoxazole	5	1
10115-307-5-706-0	17	28	41	0	11816	15803	12637	1	123	202	59562	699	7153	6	1	6	6	5	17	44	ABC_78	RegionABC		0	0
10115-314-16-706-0	34	56	58	0	23633	31605	17877	1	14	201	63869	629	8356	9	2	7	6	5	22	47	ABC_196	RegionABC		0	0
10051-14-7-0-56	188	308	318	0	141	12816	12571	1	3283	5684	45348	296	1305	6	3	9	4	4	9	32	ABC_3	RegionABC	benzoxazolinone	0	0
10051-5-1-0-56	207	364	411	0	15525	15146	16248	1	3283	5905	46249	313	14506	5	3	9	4	4	9	33	ABC_42	RegionABC	benzoxazolinone	0	0
10049-14-490-0-1570	56	96	134	0	133244	170482	158559	1	165	167	48659	625	6743	5	2	5	5	3	33	36	ABC_32	RegionABC		0	0
10049-5-414-0-652	25	25	34	0	59484	44396	40231	1	2009	5276	47752	569	9346	7	2	7	5	5	7	36	ABC_20	RegionABC	benzoisoxazole	3	0
10049-5-421-0-652	21	21	42	0	49966	37293	49698	1	2009	7543	47752	578	9346	6	2	7	5	5	7	36	ABC_20	RegionABC	benzoisoxazole	4	1
10049-5-567-0-507	22	23	37	0	52346	40845	43781	1	2425	6779	44644	361	11333	5	3	8	4	4	8	33	ABC_0	RegionABC	benzoisoxazole	2	0
10049-14-490-0-575	35	56	73	0	83277	99448	86379	1	165	157	51659	671	6743	5	2	5	5	3	29	38	ABC_32	RegionABC		0	0
10049-14-490-0-1575	26	20	61	0	61863	35517	7218	1	165	217	4846	554	7666	5	2	6	5	3	33	36	ABC_32	RegionABC		0	0
10115-190-30-826-0	15	20	41	0	10426	11288	12637	1	97	163	58965	567	11806	10	2	9	5	5	14	44	ABC_195	RegionABC		0	1
10051-14-5-0-56	178	383	354	0	1335	15937	13994	1	3283	5684	50851	284	16352	7	3	11	4	4	12	36	ABC_3	RegionABC	benzoxazolinone	0	0
10049-5-401-0-652	14	38	49	0	33311	67483	57981	1	2009	7543	45749	334	10959	5	2	9	5	4	2	34	ABC_194	RegionABC	benzoisoxazole	3	1
10049-5-438-0-652	20	24	47	0	47587	42621	55614	1	2009	6789	49755	693	8423	5	2	6	6	6	3	38	ABC_20	RegionABC	benzoisoxazole	4	1
10213-552-494-0-0	1324	1626	1872	0	3838	37213	33978	1	122	0	41743	323	6144	3	2	5	4	2	36	30	ABC_93	RegionABC		0	0
10049-5-582-0-507	25	30	34	0	59484	53276	40231	1	2425	6779	47755	647	8423	4	2	6	6	6	4	35	ABC_70	RegionABC	benzoisoxazole	3	1
10051-5-33-0-56	165	362	361	0	12375	15063	14271	1	3283	5905	47291	331	13416	5	3	9	4	4	1	32	ABC_22	RegionABC	benzoxazolinone	0	0
10049-14-490-0-1590	32	68	99	0	76139	120758	117145	1	165	157	50061	664	6743	5	2	5	5	3	35	37	ABC_32	RegionABC		0	0
10115-329-16-713-0	17	26	34	0	11816	14674	1048	1	14	78	47446	345	6554	5	1	6	4	3	29	34	ABC_193	RegionABC		0	0
10015-47-530-476-0	4	7	6	0	95209	95669	77615	1	107	0	55212	518	9551	9	2	9	4	3	45	39	ABC_16	RegionABC		0	0
10015-316-386-315-0	1	1	5	0	23802	13667	64679	1	6935	14426	49566	205	10241	10	2	10	4	3	46	35	ABC_192	RegionABC		0	0
10213-650-399-0-0	748	787	916	0	21683	18011	16626	1	142	0	48049	589	635	5	2	5	5	4	22	35	ABC_191	RegionABC		0	0
10015-283-600-192-0	4	5	4	0	95209	68335	51743	1	124	148	6978	415	16453	12	3	14	6	5	24	52	ABC_190	RegionABC		4	1
10015-218-672-192-0	1	5	2	0	23802	68335	25872	1	112	149	68665	418	12944	9	2	12	6	4	35	48	ABC_68	RegionABC		3	1
10027-11-57-37-0	14	26	18	0	83994	77039	43989	1	2946	4755	48956	302	11743	5	2	9	5	4	24	35	ABC_128	RegionABC	benzoisoxazole	2	0
10015-305-545-192-0	1	3	6	0	23802	41001	77615	1	97	222	55367	362	13133	8	3	11	5	3	37	41	ABC_189	RegionABC		2	1
10027-11-57-41-0	13	22	25	0	77994	65187	61095	1	2946	4755	43145	207	12033	4	3	9	5	4	22	32	ABC_45	RegionABC	benzoisoxazole	1	0
10027-18-57-35-0	11	16	32	0	65995	47409	78202	1	2946	4894	45054	235	10454	4	2	8	7	2	6	33	ABC_14	RegionABC	benzoisoxazole	3	0
10027-27-57-23-0	17	22	21	0	101993	65187	5132	1	2946	4338	43244	233	11768	4	2	9	5	4	22	32	ABC_10	RegionABC	benzoisoxazole	1	0
10027-11-57-43-0	11	20	27	0	65995	59261	65983	1	2946	4755	42849	148	11377	5	2	9	4	2	55	31	ABC_127	RegionABC	benzoisoxazole	1	0
10027-14-57-41-0	9	22	30	0	53996	65187	73314	1	2946	4866	43145	193	12033	4	3	9	5	4	22	32	ABC_9	RegionABC	benzoisoxazole	1	0
10027-19-57-36-0	10	27	29	0	59996	80002	70871	1	2946	7119	50056	285	11377	6	2	9	5	4	29	37	ABC_126	RegionABC	benzoisoxazole	3	0
10027-24-57-30-0	14	21	20	0	83994	62224	48876	1	2946	3281	57159	311	1521	9	3	12	5	4	23	42	ABC_95	RegionABC	benzoisoxazole	1	1
10027-27-57-33-0	13	27	20	0	77994	80002	48876	1	2946	4338	44651	239	10454	5	2	8	5	3	36	33	ABC_96	RegionABC	benzoisoxazole	1	0
10027-19-57-41-0	8	32	30	0	47997	94817	73314	1	2946	5561	43145	193	12033	4	3	9	5	4	22	32	ABC_9	RegionABC	benzoisoxazole	3	1
10027-17-57-46-0	11	22	32	0	65995	65187	78202	1	2946	52	43844	78	13955	6	2	11	4	3	33	32	ABC_50	RegionABC	benzoisoxazole	1	0
10051-5-42-0-56	157	295	304	0	11775	12275	12018	1	3283	5905	48753	381	12127	6	3	8	4	4	9	33	ABC_42	RegionABC	benzoxazolinone	0	0
10035-6-12-7-72	3	6	7	0	42052	6374	5478	1	2771	7963	64076	241	16682	14	3	13	4	4	42	45	ABC_2	RegionABC	benzoxazolinone	0	0
10049-5-589-0-507	21	35	36	0	49966	62155	42598	1	2425	6779	50755	569	10269	8	2	8	5	5	1	38	ABC_29	RegionABC	benzoisoxazole	4	1
10027-11-57-58-0	16	20	16	0	95993	59261	39101	1	2946	4755	46152	219	10778	5	2	9	5	3	36	34	ABC_30	RegionABC	benzoisoxazole	1	0
10051-14-34-0-56	186	324	321	0	1395	13482	1269	1	3283	5684	5136	407	1305	8	3	9	4	4	17	35	ABC_3	RegionABC	benzoxazolinone	0	0
10049-5-592-0-507	28	25	34	0	66622	44396	40231	1	2425	6779	46349	59	9346	6	2	7	5	5	4	35	ABC_0	RegionABC	benzoisoxazole	4	1
10027-14-57-52-0	17	19	20	0	101993	56298	48876	1	2946	4866	40842	54	13032	4	2	10	4	3	3	30	ABC_9	RegionABC	benzoisoxazole	1	0
10049-7-591-0-507	19	29	35	0	45208	515	41415	1	2425	3772	52758	684	9346	7	2	7	6	6	6	40	ABC_188	RegionABC	benzoisoxazole	3	1
10051-13-40-0-56	157	298	273	0	11775	124	10792	1	3283	7181	46849	266	14339	6	3	10	4	4	14	33	ABC_40	RegionABC	benzoxazolinone	0	0
10027-34-57-36-0	13	21	21	0	77994	62224	5132	1	2946	7119	50056	299	11377	6	2	9	5	4	29	37	ABC_187	RegionABC	benzoisoxazole	1	0
10049-5-598-0-507	18	29	46	0	42828	515	54431	1	2425	6779	43587	477	9346	5	2	7	4	4	9	31	ABC_0	RegionABC	benzoisoxazole	3	1
10051-13-41-0-56	180	339	348	0	135	14106	13757	1	3283	7181	4515	351	12127	6	3	8	4	4	13	32	ABC_5	RegionABC	benzoxazolinone	0	0
10027-18-57-59-0	15	25	22	0	89993	74076	53764	1	2946	4866	44256	327	10454	10	2	8	3	2	58	32	ABC_14	RegionABC	benzoisoxazole	2	0
10049-5-600-0-507	13	41	33	0	30932	7281	39048	1	2425	6779	48549	576	8423	6	2	6	4	4	12	34	ABC_0	RegionABC	benzoisoxazole	3	1
10049-5-595-0-507	21	34	52	0	49966	60379	6153	1	2425	6779	51549	679	8423	5	2	6	5	5	7	38	ABC_0	RegionABC	benzoisoxazole	4	1
10027-14-57-61-0	19	23	29	0	113992	6815	70871	1	2946	4866	43748	199	12033	4	3	9	5	4	24	31	ABC_9	RegionABC	benzoisoxazole	1	0
10027-17-57-58-0	16	17	34	0	95993	50372	8309	1	2946	52	46152	219	10778	5	2	9	5	3	36	34	ABC_30	RegionABC	benzoisoxazole	1	0
10051-15-42-0-56	177	258	288	0	13275	10736	11385	1	3283	4756	50552	395	12127	6	3	8	4	4	9	34	ABC_114	RegionABC	benzoxazolinone	0	0
10027-14-57-68-0	15	21	24	0	89993	62224	58651	1	2946	6674	49657	314	10454	6	2	8	5	4	24	37	ABC_9	RegionABC	benzoisoxazole	3	1
10015-47-616-476-0	8	9	17	0	190417	123003	219908	1	107	0	58058	54	8628	9	2	8	4	3	45	38	ABC_16	RegionABC		0	0
10051-14-46-0-56	165	337	324	0	12375	14023	12808	1	3283	5684	49551	289	13973	6	3	10	5	4	17	35	ABC_3	RegionABC	benzoxazolinone	0	0
10035-43-7-4-72	7	3	6	0	98122	3187	46954	1	2771	36221	68778	265	19936	12	5	14	6	5	32	49	ABC_12	RegionABC	benzoxazolinone	1	1
10051-14-54-0-56	183	308	301	0	13725	12816	11899	1	3283	5684	51156	349	13973	9	3	10	4	4	2	36	ABC_3	RegionABC	benzoxazolinone	0	0
10015-47-572-476-0	4	3	6	0	95209	41001	77615	1	107	149	56655	528	8628	8	2	8	4	3	43	37	ABC_16	RegionABC		0	0
10049-6-609-0-507	27	25	46	0	64243	44396	54431	1	2425	3772	50257	654	8916	5	2	7	6	6	13	38	ABC_75	RegionABC	benzoisoxazole	4	2
10035-43-12-7-72	5	7	6	0	70087	74364	46954	1	2771	36221	67577	252	17971	14	3	14	5	5	3	48	ABC_2	RegionABC	benzoxazolinone	0	0
10035-43-8-4-72	8	5	4	0	112139	53117	31303	1	2771	36221	70378	227	20859	12	5	15	6	5	32	50	ABC_55	RegionABC	benzoxazolinone	0	1
10027-27-57-59-0	15	24	20	0	89993	71113	48876	1	2946	4338	44256	327	10454	10	2	8	3	2	58	32	ABC_14	RegionABC	benzoisoxazole	1	0
10035-43-2-19-72	8	6	4	0	112139	6374	31303	1	2771	36221	68975	142	20859	11	5	15	6	5	3	49	ABC_12	RegionABC	benzoxazolinone	1	1
10027-19-57-76-0	10	25	30	0	59996	74076	73314	1	2946	5561	41039	5	14633	4	2	11	4	2	32	30	ABC_9	RegionABC	benzoisoxazole	1	0
10035-43-11-7-72	6	6	5	0	84104	6374	39128	1	2771	36221	67577	251	19936	15	5	14	5	5	3	48	ABC_12	RegionABC	benzoxazolinone	1	1
10035-43-10-7-72	6	4	10	0	84104	42494	78257	1	2771	36221	66174	174	1885	13	4	14	5	5	28	47	ABC_19	RegionABC	benzoxazolinone	0	1
10027-17-57-76-0	14	27	28	0	83994	80002	68427	1	2946	52	41039	19	14633	4	2	11	4	2	32	30	ABC_125	RegionABC	benzoisoxazole	1	0
10027-24-57-68-0	19	16	27	0	113992	47409	65983	1	2946	6674	58365	301	14287	9	3	11	5	4	28	43	ABC_95	RegionABC	benzoisoxazole	1	0
10049-16-609-0-507	15	30	42	0	3569	53276	49698	1	2425	3772	50654	637	8916	5	2	7	6	6	1	38	ABC_124	RegionABC	benzoisoxazole	4	1
10027-18-57-85-0	13	20	26	0	77994	59261	63539	1	2946	4866	45254	253	10454	4	2	8	5	3	39	32	ABC_123	RegionABC	benzoisoxazole	2	1
10015-249-672-192-0	3	7	5	0	71407	95669	64679	1	11	238	70707	452	12944	9	2	12	6	4	33	48	ABC_68	RegionABC		4	1
10027-17-57-90-0	15	16	22	0	89993	47409	53764	1	2946	52	43447	-15	13868	6	2	10	4	2	47	30	ABC_14	RegionABC	benzoisoxazole	1	1
10027-14-57-90-0	17	23	23	0	101993	6815	56208	1	2946	4866	43447	-29	13868	6	2	10	4	2	47	30	ABC_54	RegionABC	benzoisoxazole	1	0
10027-19-57-85-0	10	24	34	0	59996	71113	8309	1	2946	5561	45254	238	10454	4	2	8	5	3	39	32	ABC_9	RegionABC	benzoisoxazole	3	1
10051-16-66-0-56	179	343	339	0	13425	14272	13401	1	3283	5447	48648	288	14339	7	3	10	4	4	14	34	ABC_122	RegionABC	benzoxazolinone	0	0
10051-16-68-0-56	152	278	318	0	114	11568	12571	1	3283	3026	49648	297	15429	6	3	10	4	4	9	35	ABC_122	RegionABC	benzoxazolinone	0	0
10027-17-57-92-0	14	15	29	0	83994	44446	70871	1	2946	5784	45038	133	13322	4	3	10	4	3	32	32	ABC_69	RegionABC	benzoisoxazole	2	0
10049-5-484-0-652	22	21	43	0	52346	37293	50881	1	2009	5276	5506	53	1233	6	2	9	6	6	3	40	ABC_186	RegionABC	benzoisoxazole	4	1
10027-27-57-90-0	16	19	17	0	95993	56298	41545	1	2946	4338	43447	-15	13868	6	2	10	4	2	47	30	ABC_14	RegionABC	benzoisoxazole	1	0
10051-13-85-0-56	156	322	292	0	117	13399	11543	1	3283	7181	49244	336	13416	5	3	9	4	4	1	34	ABC_5	RegionABC	benzoxazolinone	0	0
10034-9-3-124-35	5	6	7	0	407229	315628	274773	1	13	206	62817	283	15381	16	6	11	4	3	47	44	ABC_18	RegionABC		0	0
10051-4-91-0-56	288	496	515	0	216	20639	20359	1	3283	348	46751	256	13909	7	3	10	5	4	23	33	ABC_64	RegionABC	benzoxazolinone	0	0
10015-261-672-192-0	4	7	4	0	95209	95669	51743	1	99	149	67865	393	12944	9	2	12	6	4	35	46	ABC_68	RegionABC		4	1
10051-13-86-0-56	204	365	346	0	153	15188	13678	1	3283	7181	45348	296	1305	6	3	9	4	4	9	32	ABC_5	RegionABC	benzoxazolinone	0	0
10051-8-81-0-56	243	408	414	0	18225	16977	16366	1	3283	3783	46446	222	16284	5	4	11	5	5	5	33	ABC_185	RegionABC	benzoxazolinone	0	0
10051-13-87-0-56	200	333	349	0	150	13856	13797	1	3283	7181	49556	413	1305	9	3	9	4	4	2	35	ABC_40	RegionABC	benzoxazolinone	0	0
10035-43-1-43-72	6	4	4	0	84104	42494	31303	1	2771	36221	67274	43	19593	11	4	14	6	4	3	48	ABC_19	RegionABC	benzoxazolinone	0	0
10049-5-504-0-652	28	32	45	0	66622	56827	53248	1	2009	5276	47152	641	8423	4	2	6	6	6	3	36	ABC_86	RegionABC	benzoisoxazole	4	2
10035-43-11-43-72	6	7	8	0	84104	74364	62605	1	2771	36221	70181	29	19936	13	5	14	6	5	34	50	ABC_12	RegionABC	benzoxazolinone	1	1
10051-6-108-0-56	154	315	299	0	1155	13107	1182	1	3283	4438	46849	266	14339	6	3	10	4	4	14	33	ABC_62	RegionABC	benzoxazolinone	0	0
10035-39-23-43-72	5	5	5	0	70087	53117	39128	1	2771	7963	45253	8	14158	7	3	10	3	2	55	31	ABC_184	RegionABC	benzoxazolinone	0	0
10015-220-754-163-0	2	5	2	0	47604	68335	25872	1	99	74	61381	445	10104	12	1	11	5	3	5	45	ABC_183	RegionABC		0	0
10035-51-12-43-72	8	2	5	0	112139	21247	39128	1	2771	7963	67881	295	16682	10	3	13	6	4	47	48	ABC_121	RegionABC	benzoxazolinone	0	0
10051-17-103-0-56	198	323	327	0	1485	1344	12927	1	3283	4415	51358	324	13965	9	2	11	4	4	29	36	ABC_113	RegionABC	benzoxazolinone	0	0
10049-13-504-0-652	22	31	34	0	52346	55052	40231	1	2009	4475	47152	641	8423	4	2	6	6	6	3	36	ABC_94	RegionABC	benzoisoxazole	3	1
10035-99-5-7-72	5	3	8	0	70087	3187	62605	1	2771	17064	64771	121	19936	13	5	14	5	5	26	46	ABC_35	RegionABC	benzoxazolinone	0	0
10035-99-9-4-72	6	4	4	0	84104	42494	31303	1	2771	17064	69174	188	19936	11	5	14	6	5	3	49	ABC_35	RegionABC	benzoxazolinone	0	0
10035-43-7-59-72	6	5	9	0	84104	53117	70431	1	2771	36221	68778	251	19936	12	5	14	6	5	32	49	ABC_12	RegionABC	benzoxazolinone	1	1
10049-5-674-0-507	28	21	34	0	66622	37293	40231	1	2425	6779	41142	485	9737	4	2	7	5	5	4	31	ABC_0	RegionABC	benzoisoxazole	3	0
10049-5-676-0-507	21	31	41	0	49966	55052	48514	1	2425	6779	39145	448	8423	4	2	6	4	4	1	28	ABC_0	RegionABC	benzoisoxazole	3	0
10035-99-12-7-72	6	7	10	0	84104	74364	78257	1	2771	17064	67577	2	17971	14	3	14	5	5	3	48	ABC_2	RegionABC	benzoxazolinone	0	0
10035-99-12-8-72	5	6	6	0	70087	6374	46954	1	2771	17064	70181	244	1885	15	4	14	6	5	34	50	ABC_2	RegionABC	benzoxazolinone	0	0
10051-5-127-0-56	167	297	310	0	12525	12358	12255	1	3283	5905	45943	323	12127	5	3	8	4	4	5	32	ABC_5	RegionABC	benzoxazolinone	1	0
10035-99-5-5-72	7	3	4	0	98122	3187	31303	1	2771	17064	6457	82	19936	11	5	14	6	5	26	46	ABC_15	RegionABC	benzoxazolinone	0	0
10035-43-2-37-72	4	8	6	0	5607	84987	46954	1	2771	36221	68778	243	19936	11	5	14	6	5	32	49	ABC_19	RegionABC	benzoxazolinone	1	0
10035-99-4-19-72	7	6	4	0	98122	6374	31303	1	2771	17064	67472	-11	20516	11	4	15	6	4	28	48	ABC_49	RegionABC	benzoxazolinone	0	0
10051-4-129-0-56	288	577	540	0	216	24009	21347	1	3283	5145	42744	168	13909	5	3	10	4	4	11	30	ABC_64	RegionABC	benzoxazolinone	0	0
10051-14-117-0-56	240	404	400	0	180	16811	15813	1	3283	5684	46849	266	14339	6	3	10	4	4	14	33	ABC_3	RegionABC	benzoxazolinone	0	0
10049-5-683-0-507	28	21	39	0	66622	37293	46148	1	2425	6779	41142	398	11291	4	3	8	5	5	4	31	ABC_0	RegionABC	benzoisoxazole	3	1
10035-43-11-19-72	3	8	5	0	42052	84987	39128	1	2771	36221	70378	189	20859	13	5	15	6	5	32	50	ABC_12	RegionABC	benzoxazolinone	1	1
10035-43-11-37-72	3	8	6	0	42052	84987	46954	1	2771	36221	70181	29	19936	13	5	14	6	5	34	50	ABC_12	RegionABC	benzoxazolinone	1	1
10049-13-676-0-507	21	33	32	0	49966	58603	37865	1	2425	4742	39145	448	8423	4	2	6	4	4	1	28	ABC_59	RegionABC	benzoisoxazole	2	1
10035-43-11-32-72	4	7	8	0	5607	74364	62605	1	2771	36221	70577	26	19936	13	5	14	6	5	32	50	ABC_12	RegionABC	benzoxazolinone	1	1
10035-43-5-32-72	4	6	6	0	5607	6374	46954	1	2771	36221	67772	182	19936	11	5	14	6	5	28	48	ABC_12	RegionABC	benzoxazolinone	0	0
10051-13-127-0-56	191	346	340	0	14325	14397	13441	1	3283	7181	45943	323	12127	5	3	8	4	4	5	32	ABC_5	RegionABC	benzoxazolinone	0	0
10027-11-57-134-0	14	25	15	0	83994	74076	36657	1	2946	4755	46644	267	10454	4	2	8	4	3	3	32	ABC_60	RegionABC	benzoisoxazole	1	0
10035-43-2-43-72	2	7	10	0	28035	74364	78257	1	2771	36221	68778	243	19936	11	5	14	6	5	32	49	ABC_19	RegionABC	benzoxazolinone	1	1
10035-43-4-43-72	4	7	4	0	5607	74364	31303	1	2771	36221	67274	43	19593	11	4	14	6	4	3	48	ABC_19	RegionABC	benzoxazolinone	1	0
10213-552-622-0-0	555	745	832	0	16088	1705	15101	1	73	0	43542	337	6144	3	2	5	4	2	36	31	ABC_93	RegionABC		0	0
10035-43-1-59-72	4	6	6	0	5607	6374	46954	1	2771	36221	67274	43	19593	11	4	14	6	4	3	48	ABC_19	RegionABC	benzoxazolinone	0	0
10035-43-12-43-72	1	8	8	0	14017	84987	62605	1	2771	36221	70181	291	17971	12	3	14	6	5	34	50	ABC_23	RegionABC	benzoxazolinone	0	0
10035-43-12-32-72	1	14	12	0	14017	148728	93908	1	2771	36221	70577	261	17971	12	3	14	6	5	32	50	ABC_23	RegionABC	benzoxazolinone	0	0
10015-314-672-192-0	1	5	2	0	23802	68335	25872	1	97	149	66452	358	12944	8	2	12	5	3	43	45	ABC_68	RegionABC		3	1
10035-43-9-78-72	6	5	5	0	84104	53117	39128	1	2771	36221	67772	187	19936	11	5	14	6	5	28	48	ABC_19	RegionABC	benzoxazolinone	0	1
10213-134-47-0-0	474	538	598	0	1374	12313	10854	1	135	0	40855	378	7528	8	3	6	4	2	5	30	ABC_182	RegionABC		1	0
10051-13-135-0-56	200	368	346	0	150	15313	13678	1	3283	7181	48754	441	12127	5	3	8	5	5	8	35	ABC_5	RegionABC	benzoxazolinone	0	0
10035-43-12-53-72	3	9	8	0	42052	95611	62605	1	2771	36221	64771	179	1885	13	4	14	5	5	26	46	ABC_23	RegionABC	benzoxazolinone	0	1
10049-5-693-0-507	32	28	49	0	76139	49724	57981	1	2425	6779	4275	531	8423	6	2	6	4	4	19	32	ABC_0	RegionABC	benzoisoxazole	4	1
10035-43-5-59-72	4	6	7	0	5607	6374	5478	1	2771	36221	67375	212	19936	11	5	14	6	5	3	48	ABC_15	RegionABC	benzoxazolinone	1	0
10035-43-7-85-72	5	5	6	0	70087	53117	46954	1	2771	36221	67577	251	19936	15	5	14	5	5	3	48	ABC_36	RegionABC	benzoxazolinone	0	0
10051-13-140-0-56	190	377	350	0	1425	15687	13836	1	3283	7181	4976	445	12127	7	3	8	4	4	17	34	ABC_5	RegionABC	benzoxazolinone	0	0
10035-99-12-25-72	6	6	4	0	84104	6374	31303	1	2771	17064	70378	112	19994	12	4	15	6	5	32	50	ABC_2	RegionABC	benzoxazolinone	0	0
10049-5-695-0-507	21	31	40	0	49966	55052	47331	1	2425	6779	41545	442	9346	5	2	7	4	4	12	31	ABC_0	RegionABC	benzoisoxazole	3	1
10049-5-696-0-507	25	28	32	0	59484	49724	37865	1	2425	6779	41043	429	10802	4	2	7	4	4	8	31	ABC_0	RegionABC	benzoisoxazole	3	1
10035-43-7-35-72	3	4	14	0	42052	42494	109559	1	2771	36221	6898	29	19936	16	5	14	5	5	32	49	ABC_36	RegionABC	benzoxazolinone	1	0
10035-43-5-93-72	8	2	4	0	112139	21247	31303	1	2771	36221	64771	163	20815	13	6	14	5	5	26	46	ABC_92	RegionABC	benzoxazolinone	0	0
10051-5-147-0-56	160	324	288	0	120	13482	11385	1	3283	5905	4775	284	13909	5	3	10	5	5	9	34	ABC_42	RegionABC	benzoxazolinone	0	0
10035-54-12-78-72	5	5	5	0	70087	53117	39128	1	2771	6598	68679	313	16682	12	3	13	6	5	31	49	ABC_23	RegionABC	benzoxazolinone	0	0
10035-99-12-29-72	6	4	8	0	84104	42494	62605	1	2771	17064	68778	205	1885	14	4	14	6	5	32	49	ABC_2	RegionABC	benzoxazolinone	0	0
10035-99-12-32-72	9	10	11	0	126156	106234	86082	1	2771	17064	70577	209	17971	12	3	14	6	5	32	50	ABC_2	RegionABC	benzoxazolinone	0	0
10035-99-7-37-72	6	3	7	0	84104	3187	5478	1	2771	17064	68778	199	19936	12	5	14	6	5	32	49	ABC_15	RegionABC	benzoxazolinone	1	1
10035-99-11-37-72	8	9	13	0	112139	95611	101733	1	2771	17064	70181	238	19936	13	5	14	6	5	34	50	ABC_15	RegionABC	benzoxazolinone	1	0
10035-99-3-43-72	5	5	5	0	70087	53117	39128	1	2771	17064	7082	225	19936	11	5	14	6	5	3	49	ABC_49	RegionABC	benzoxazolinone	0	0
10035-79-10-59-72	5	2	9	0	70087	21247	70431	1	2771	6689	65076	177	17561	11	4	13	6	4	44	46	ABC_19	RegionABC	benzoxazolinone	0	0
10034-7-3-124-35	4	2	5	0	325783	105209	196266	1	159	137	62615	26	15381	15	6	11	4	3	41	44	ABC_18	RegionABC		0	0
10035-99-12-35-72	5	6	10	0	70087	6374	78257	1	2771	17064	70382	278	17971	16	3	14	5	5	34	50	ABC_2	RegionABC	benzoxazolinone	0	0
10035-99-4-43-72	5	7	8	0	70087	74364	62605	1	2771	17064	67274	-9	19593	11	4	14	6	4	3	48	ABC_49	RegionABC	benzoxazolinone	0	0
10051-5-160-0-56	168	300	304	0	126	12483	12018	1	3283	5905	46348	252	15795	5	3	10	4	4	9	33	ABC_22	RegionABC	benzoxazolinone	0	0
10049-5-706-0-507	19	28	38	0	45208	49724	44965	1	2425	6779	42146	526	8423	4	2	6	5	5	4	32	ABC_0	RegionABC	benzoisoxazole	3	1
10035-99-11-43-72	5	8	4	0	70087	84987	31303	1	2771	17064	70181	238	19936	13	5	14	6	5	34	50	ABC_15	RegionABC	benzoxazolinone	1	0
10049-5-713-0-507	20	18	48	0	47587	31965	56797	1	2425	6779	42948	481	9346	6	2	7	4	4	16	32	ABC_0	RegionABC	benzoisoxazole	2	0
10034-39-3-124-35	4	6	8	0	325783	315628	314026	1	124	344	62817	268	15381	15	6	11	4	3	47	44	ABC_18	RegionABC		0	0
10015-47-682-476-0	3	8	3	0	71407	109336	38807	1	107	0	58679	379	8996	10	1	10	5	3	52	43	ABC_120	RegionABC		0	0
10033-10-22-3-204	6	1	3	0	524126	61151	154501	1	109	174	46058	224	13255	9	5	9	2	2	54	33	ABC_8	RegionABC		0	0
10049-5-714-0-507	21	27	50	0	49966	47948	59164	1	2425	6779	43145	361	11369	6	3	8	4	4	12	32	ABC_29	RegionABC	benzoisoxazole	3	1
10035-99-2-59-72	5	7	5	0	70087	74364	39128	1	2771	17064	68778	191	19936	11	5	14	6	5	32	49	ABC_15	RegionABC	benzoxazolinone	0	1
10034-80-3-124-35	8	8	12	0	651566	420837	471039	1	13	165	64018	283	15381	14	6	11	5	3	48	45	ABC_18	RegionABC		0	0
10034-80-2-124-35	6	5	8	0	488675	263023	314026	1	139	22	61976	248	15381	14	6	11	5	3	5	45	ABC_18	RegionABC		0	0
10035-113-13-43-72	6	3	6	0	84104	3187	46954	1	2771	7963	65277	202	17561	11	4	13	5	4	44	46	ABC_19	RegionABC	benzoxazolinone	0	0
10035-39-5-114-72	5	5	5	0	70087	53117	39128	1	2771	5279	6607	201	18647	11	5	13	5	4	4	46	ABC_35	RegionABC	benzoxazolinone	0	0
10049-5-574-0-652	32	22	35	0	76139	39069	41415	1	2009	5276	52359	744	8423	6	2	6	6	6	3	40	ABC_20	RegionABC	benzoisoxazole	4	1
10049-5-721-0-507	26	24	32	0	61863	42621	37865	1	2425	6779	44153	584	8423	8	2	6	4	4	22	33	ABC_0	RegionABC	benzoisoxazole	3	1
10035-99-7-57-72	5	6	10	0	70087	6374	78257	1	2771	17064	71678	42	21967	13	5	16	6	5	29	51	ABC_15	RegionABC	benzoxazolinone	1	1
10035-153-12-7-72	6	5	7	0	84104	53117	5478	1	2771	7963	64076	256	16682	15	3	13	4	4	42	45	ABC_2	RegionABC	benzoxazolinone	0	0
10035-43-12-116-72	5	5	6	0	70087	53117	46954	1	2771	36221	66174	218	1885	13	4	14	5	5	28	47	ABC_23	RegionABC	benzoxazolinone	0	0
10035-43-13-78-72	3	11	3	0	42052	116858	23477	1	2771	36221	67375	174	1885	11	4	14	6	5	3	48	ABC_19	RegionABC	benzoxazolinone	0	0
10035-43-11-85-72	3	7	6	0	42052	74364	46954	1	2771	36221	6898	29	19936	16	5	14	5	5	32	49	ABC_12	RegionABC	benzoxazolinone	1	0
10049-5-735-0-507	25	31	29	0	59484	55052	34315	1	2425	6779	41142	398	11291	4	3	8	5	5	4	31	ABC_0	RegionABC	benzoisoxazole	3	1
10035-99-12-38-72	3	5	8	0	42052	53117	62605	1	2771	17064	70181	244	1885	13	4	14	6	5	34	50	ABC_2	RegionABC	benzoxazolinone	0	0
10035-43-13-96-72	2	6	10	0	28035	6374	78257	1	2771	36221	70979	307	19729	13	5	14	6	6	19	51	ABC_19	RegionABC	benzoxazolinone	0	1
10027-19-57-187-0	15	17	23	0	89993	50372	56208	1	2946	5561	4893	235	10454	4	2	8	4	3	24	31	ABC_9	RegionABC	benzoisoxazole	0	0
10115-445-15-775-0	492	753	950	0	341979	424977	292813	1	112	83	62277	772	845	9	2	6	6	5	2	47	ABC_181	RegionABC		0	0
10035-43-2-110-72	3	5	9	0	42052	53117	70431	1	2771	36221	67577	233	20815	13	6	14	5	5	3	48	ABC_63	RegionABC	benzoxazolinone	0	0
10033-140-22-3-97	10	12	20	0	873544	733815	1030009	1	109	87	52563	173	14142	12	5	10	4	3	38	37	ABC_8	RegionABC		0	0
10034-103-3-124-35	5	5	10	0	407229	263023	392532	1	124	137	62817	268	15381	15	6	11	4	3	47	44	ABC_18	RegionABC		0	0
10034-104-2-124-35	8	7	6	0	651566	368233	235519	1	15	229	63379	287	15381	14	6	11	5	3	51	46	ABC_18	RegionABC		0	0
10051-14-184-0-56	168	286	280	0	126	11901	11069	1	3283	5684	51057	302	13374	8	3	10	4	4	2	36	ABC_3	RegionABC	benzoxazolinone	0	0
10035-43-12-101-72	3	7	10	0	42052	74364	78257	1	2771	36221	73784	353	1885	15	4	14	6	6	24	53	ABC_23	RegionABC	benzoxazolinone	0	0
10035-172-12-7-72	6	4	4	0	84104	42494	31303	1	2771	7963	65479	28	16682	15	3	13	4	4	44	46	ABC_2	RegionABC	benzoxazolinone	0	0
10049-5-598-0-652	23	20	40	0	54725	35517	47331	1	2009	5276	43587	477	9346	5	2	7	4	4	9	31	ABC_20	RegionABC	benzoisoxazole	2	1
10207-97-4-144-0	53	69	91	0	20267	20449	1983	1	225	2313	63151	238	14276	9	3	10	5	3	26	42	ABC_180	RegionABC		1	0
10208-100-1-144-0	7	7	11	0	18921	12988	17574	1	145	2648	59948	272	13084	7	2	10	5	2	46	39	ABC_6	RegionABC		1	0
10049-5-606-0-652	23	19	43	0	54725	33741	50881	1	2009	5276	49755	693	8423	5	2	6	6	6	3	38	ABC_20	RegionABC	benzoisoxazole	3	1
10051-14-190-0-56	209	400	390	0	15675	16644	15417	1	3283	5684	52456	266	15081	7	3	11	4	4	16	37	ABC_3	RegionABC	benzoxazolinone	0	0
10035-99-3-59-72	4	7	5	0	5607	74364	39128	1	2771	17064	7082	225	19936	11	5	14	6	5	3	49	ABC_15	RegionABC	benzoxazolinone	0	0
10208-100-2-144-0	7	10	16	0	18921	18555	25563	1	145	2648	56946	31	12161	6	2	9	5	2	44	37	ABC_6	RegionABC		1	0
10051-13-196-0-56	197	334	350	0	14775	13898	13836	1	3283	7181	48357	406	12127	7	3	8	4	4	13	33	ABC_5	RegionABC	benzoxazolinone	0	0
10034-78-3-124-35	4	5	3	0	325783	263023	11776	1	124	137	62817	268	15381	13	6	11	4	3	47	44	ABC_18	RegionABC		0	0
10033-140-22-3-113	5	5	11	0	436772	305756	566505	1	109	261	52366	234	13219	11	5	9	4	3	41	37	ABC_8	RegionABC		0	0
10207-97-9-144-0	40	37	78	0	15296	10965	16997	1	225	2313	65051	421	14619	9	4	10	5	4	26	43	ABC_67	RegionABC		2	0
10035-99-12-59-72	4	9	12	0	5607	95611	93908	1	2771	17064	70181	239	17971	12	3	14	6	5	34	50	ABC_2	RegionABC	benzoxazolinone	1	0
10035-99-11-85-72	6	7	7	0	84104	74364	5478	1	2771	17064	6898	238	19936	16	5	14	5	5	32	49	ABC_15	RegionABC	benzoxazolinone	0	1
10207-97-5-149-0	43	55	74	0	16443	163	16126	1	267	1354	63252	407	14619	9	4	10	5	4	26	42	ABC_67	RegionABC		1	0
10208-100-2-149-0	6	8	12	0	16218	14844	19172	1	244	3089	56946	31	12161	6	2	9	5	2	44	37	ABC_4	RegionABC		1	0
10049-5-755-0-507	25	19	37	0	59484	33741	43781	1	2425	6779	42643	399	11725	5	2	8	4	4	8	32	ABC_0	RegionABC	benzoisoxazole	3	1
10105-8-33-216-0	34	49	72	0	127438	131231	137919	1	104	47	55068	561	9234	8	2	6	5	5	15	40	ABC_7	RegionABC		0	0
10208-100-4-149-0	8	9	10	0	21624	16699	15977	1	244	3089	56946	296	12161	7	2	9	5	2	44	37	ABC_4	RegionABC		1	0
10035-99-12-93-72	5	4	6	0	70087	42494	46954	1	2771	17064	67577	191	1885	14	4	14	5	5	3	48	ABC_2	RegionABC	benzoxazolinone	0	0
10049-5-613-0-652	22	26	33	0	52346	46172	39048	1	2009	5276	44848	517	9712	5	2	7	5	5	4	34	ABC_20	RegionABC	benzoisoxazole	3	1
10208-100-3-149-0	7	7	25	0	18921	12988	39942	1	244	3089	61351	312	13084	6	2	10	5	2	48	40	ABC_4	RegionABC		1	0
10207-97-12-149-0	45	46	76	0	17208	13633	16562	1	267	1354	66057	486	12654	10	2	10	5	4	3	44	ABC_179	RegionABC		1	0
10207-97-8-149-0	33	45	60	0	12619	13336	13075	1	267	1354	66254	408	15542	10	4	11	5	4	28	44	ABC_67	RegionABC		1	0
10208-100-10-144-0	9	14	22	0	24327	25976	35149	1	145	2648	56946	31	12161	6	2	9	5	2	44	37	ABC_11	RegionABC		1	0
10035-43-7-152-72	5	5	6	0	70087	53117	46954	1	2771	36221	65973	187	19936	12	5	14	6	5	28	47	ABC_12	RegionABC	benzoxazolinone	0	1
10105-11-33-216-0	27	63	44	0	101201	168726	84284	1	17	373	54674	77	582	7	2	4	5	5	2	40	ABC_7	RegionABC		0	0
10035-99-12-90-72	6	11	7	0	84104	116858	5478	1	2771	17064	72381	309	1885	14	4	14	6	6	22	52	ABC_2	RegionABC	benzoxazolinone	0	0
10105-12-33-216-0	65	108	92	0	243631	289244	17623	1	1	107	54869	772	582	7	2	4	6	6	11	42	ABC_7	RegionABC		0	0
10208-100-8-149-0	10	10	23	0	27031	18555	36746	1	244	3089	58348	339	1304	7	3	9	5	2	46	38	ABC_4	RegionABC		1	0
10035-43-11-155-72	5	7	9	0	70087	74364	70431	1	2771	36221	70378	162	21959	13	6	15	6	5	32	50	ABC_12	RegionABC	benzoxazolinone	0	1
10208-100-10-149-0	7	7	13	0	18921	12988	2077	1	244	3089	56946	31	12161	6	2	9	5	2	44	37	ABC_4	RegionABC		1	0
10035-43-9-155-72	5	5	9	0	70087	53117	70431	1	2771	36221	69371	98	21959	11	6	15	6	5	28	49	ABC_55	RegionABC	benzoxazolinone	0	0
10208-100-7-149-0	10	9	14	0	27031	16699	22367	1	244	3089	55543	29	1304	7	3	9	6	2	42	36	ABC_48	RegionABC		1	0
10051-4-214-0-56	216	365	354	0	162	15188	13994	1	3283	3329	44846	282	14506	5	3	9	4	4	5	32	ABC_64	RegionABC	benzoxazolinone	0	0
10208-100-14-149-0	6	9	9	0	16218	16699	14379	1	244	3089	61351	312	13084	7	2	10	5	2	48	40	ABC_4	RegionABC		1	0
10208-100-19-144-0	9	11	14	0	24327	2041	22367	1	145	2648	58348	349	12161	6	2	9	5	2	46	38	ABC_6	RegionABC		1	0
10207-97-11-157-0	27	37	58	0	10325	10965	12639	1	166	959	66057	485	14619	11	4	10	5	4	3	44	ABC_119	RegionABC		1	0
10034-92-3-124-35	3	13	13	0	244337	683861	510292	1	135	137	64018	283	15381	15	6	11	5	3	48	45	ABC_18	RegionABC		0	0
10208-100-16-144-0	6	8	9	0	16218	14844	14379	1	145	2648	59948	287	13084	7	2	10	5	2	46	39	ABC_6	RegionABC		1	0
10208-100-11-149-0	9	7	9	0	24327	12988	14379	1	244	3089	58348	363	12161	6	2	9	5	2	46	38	ABC_4	RegionABC		1	0
10208-100-21-144-0	9	9	10	0	24327	16699	15977	1	145	2648	55543	271	12161	6	2	9	5	2	42	36	ABC_6	RegionABC		1	0
10035-43-2-172-72	7	8	6	0	98122	84987	46954	1	2771	36221	68975	142	20859	11	5	15	6	5	3	49	ABC_12	RegionABC	benzoxazolinone	0	0
10033-30-22-3-204	4	8	3	0	349417	48921	154501	1	109	87	55971	339	13219	14	5	9	4	3	44	41	ABC_8	RegionABC		0	0
10051-14-215-0-56	225	360	331	0	16875	1498	13085	1	3283	5684	4675	327	1305	6	3	9	4	4	13	33	ABC_3	RegionABC	benzoxazolinone	0	0
10035-99-23-59-72	2	6	9	0	28035	6374	70431	1	2771	17064	48754	39	15447	7	3	11	4	3	36	34	ABC_15	RegionABC	benzoxazolinone	0	0
10105-20-33-216-0	8	11	11	0	29985	2946	21071	1	94	47	54869	772	582	7	2	4	6	6	11	42	ABC_7	RegionABC		0	0
10035-103-9-114-72	5	3	10	0	70087	3187	78257	1	2771	5279	67869	214	18647	11	5	13	5	4	4	47	ABC_118	RegionABC	benzoxazolinone	0	0
10208-100-20-144-0	7	8	13	0	18921	14844	2077	1	145	2648	58348	339	1304	7	3	9	5	2	46	38	ABC_26	RegionABC		1	0
10208-100-17-149-0	7	8	16	0	18921	14844	25563	1	244	3089	59751	402	12161	7	2	9	5	2	48	39	ABC_17	RegionABC		1	0
10208-100-22-144-0	11	10	16	0	29734	18555	25563	1	145	2648	58546	233	13084	6	2	10	5	2	44	38	ABC_1	RegionABC		1	0
10115-26-16-226-0	43	36	45	0	29888	20318	1387	1	298	296	49964	586	7639	9	2	6	5	5	24	36	ABC_21	RegionABC		4	0
10115-438-3-828-0	18	31	47	0	12511	17496	14487	1	14	135	61672	794	10421	9	3	7	7	7	1	47	ABC_97	RegionABC		0	0
10208-100-13-149-0	8	13	17	0	21624	24121	2716	1	244	3089	59751	374	12161	6	2	9	5	2	48	39	ABC_4	RegionABC		1	0
10208-100-18-149-0	7	6	21	0	18921	11133	33551	1	244	3089	61149	287	13084	6	2	10	6	2	48	40	ABC_4	RegionABC		1	0
10208-100-23-149-0	8	10	11	0	21624	18555	17574	1	244	3089	59751	374	12161	6	2	9	5	2	48	39	ABC_4	RegionABC		1	0
10105-29-33-216-0	31	54	67	0	116193	144622	128342	1	94	47	54071	814	582	7	2	4	6	5	24	41	ABC_7	RegionABC		0	0
10208-100-27-144-0	10	12	13	0	27031	22265	2077	1	145	2648	58348	335	12161	6	2	9	5	2	46	38	ABC_1	RegionABC		1	0
10115-31-16-226-0	26	34	51	0	18072	19189	15719	1	14	156	50968	627	6325	9	2	5	5	5	23	37	ABC_21	RegionABC		3	0
10034-78-2-124-35	4	2	6	0	325783	105209	235519	1	139	22	60775	234	15381	13	6	11	4	3	48	44	ABC_47	RegionABC		0	0
10035-43-11-172-72	5	6	4	0	70087	6374	31303	1	2771	36221	70378	189	20859	13	5	15	6	5	32	50	ABC_12	RegionABC	benzoxazolinone	0	1
10105-139-59-81-0	10	16	22	0	37482	42851	42142	1	125	47	54172	598	802	9	2	6	5	4	34	39	ABC_117	RegionABC		0	0
10208-100-20-149-0	9	9	11	0	24327	16699	17574	1	244	3089	58348	339	1304	7	3	9	5	2	46	38	ABC_4	RegionABC		1	0
10208-100-24-149-0	11	7	13	0	29734	12988	2077	1	244	3089	65255	364	1432	6	2	11	6	2	48	43	ABC_4	RegionABC		1	0
10208-100-29-144-0	11	9	14	0	29734	16699	22367	1	145	2648	56946	324	12161	6	2	9	5	2	44	37	ABC_11	RegionABC		1	0
10208-100-32-144-0	7	7	13	0	18921	12988	2077	1	145	2648	56946	324	12161	6	2	9	5	2	44	37	ABC_6	RegionABC		1	0
10208-100-29-149-0	13	9	18	0	3514	16699	28758	1	244	3089	56946	324	12161	6	2	9	5	2	44	37	ABC_4	RegionABC		1	0
10208-100-34-149-0	7	9	20	0	18921	16699	31953	1	244	3089	59751	374	12161	7	2	9	5	2	48	39	ABC_4	RegionABC		1	0
10208-100-31-144-0	9	9	17	0	24327	16699	2716	1	145	2648	61154	413	12161	6	2	9	5	2	5	40	ABC_6	RegionABC		1	0
10208-100-26-149-0	10	11	15	0	27031	2041	23965	1	244	3089	58348	363	12161	6	2	9	5	2	46	38	ABC_4	RegionABC		1	0
10208-100-4-144-0	4	6	16	0	10812	11133	25563	1	145	2648	56946	296	12161	7	2	9	5	2	44	37	ABC_1	RegionABC		1	0
10208-100-30-149-0	8	7	13	0	21624	12988	2077	1	244	3089	56946	324	12161	6	2	9	5	2	44	37	ABC_4	RegionABC		1	0
10208-100-35-144-0	6	10	14	0	16218	18555	22367	1	145	2648	55543	271	12161	6	2	9	5	2	42	36	ABC_6	RegionABC		1	0
10208-100-32-149-0	7	13	13	0	18921	24121	2077	1	244	3089	56946	324	12161	6	2	9	5	2	44	37	ABC_4	RegionABC		1	0
10208-100-37-144-0	5	11	12	0	13515	2041	19172	1	145	2648	59751	407	1304	7	3	9	6	2	48	39	ABC_48	RegionABC		1	0
10208-100-38-144-0	8	8	17	0	21624	14844	2716	1	145	2648	58546	234	13084	6	2	10	5	2	44	38	ABC_28	RegionABC		1	0
10208-100-33-149-0	7	12	13	0	18921	22265	2077	1	244	3089	56946	31	12161	6	2	9	5	2	44	37	ABC_4	RegionABC		1	0
10105-9-33-216-0	4	12	11	0	14993	32138	21071	1	96	134	54069	748	582	7	2	4	6	6	9	40	ABC_7	RegionABC		0	0
10208-100-42-144-0	12	13	7	0	32437	24121	11184	1	145	2648	59948	287	13084	6	2	10	5	2	46	39	ABC_11	RegionABC		1	0
10208-100-37-149-0	10	6	14	0	27031	11133	22367	1	244	3089	59751	407	1304	7	3	9	6	2	48	39	ABC_48	RegionABC		1	0
10208-100-48-144-0	6	8	17	0	16218	14844	2716	1	145	2648	4463	286	1013	5	2	7	3	2	3	28	ABC_6	RegionABC		1	0
10208-100-43-149-0	12	12	10	0	32437	22265	15977	1	244	3089	57143	223	13084	6	2	10	5	2	42	37	ABC_27	RegionABC		1	0
10208-100-46-144-0	13	10	13	0	3514	18555	2077	1	145	2648	55543	257	12161	6	2	9	5	2	42	36	ABC_1	RegionABC		1	0
10208-100-43-144-0	9	9	17	0	24327	16699	2716	1	145	2648	57143	223	13084	6	2	10	5	2	42	37	ABC_27	RegionABC		1	0
10035-99-12-85-72	3	8	18	0	42052	84987	140862	1	2771	17064	6898	239	17971	15	3	14	5	5	32	49	ABC_2	RegionABC	benzoxazolinone	1	0
10208-100-40-144-0	5	11	18	0	13515	2041	28758	1	145	2648	61154	413	12161	7	2	9	5	2	5	40	ABC_6	RegionABC		1	0
10208-100-40-149-0	8	8	17	0	21624	14844	2716	1	244	3089	61154	413	12161	7	2	9	5	2	5	40	ABC_4	RegionABC		1	0
10208-100-39-149-0	7	9	15	0	18921	16699	23965	1	244	3089	59948	273	13084	7	2	10	5	2	46	39	ABC_41	RegionABC		1	0
10035-99-13-85-72	3	5	8	0	42052	53117	62605	1	2771	17064	67577	161	1885	14	4	14	5	5	3	48	ABC_2	RegionABC	benzoxazolinone	0	0
10033-140-22-3-140	5	10	7	0	436772	611513	360503	1	109	87	5196	115	15242	12	6	10	4	3	36	38	ABC_8	RegionABC		0	0
10208-100-45-149-0	10	6	20	0	27031	11133	31953	1	244	3089	56946	324	12161	6	2	9	5	2	44	37	ABC_4	RegionABC		1	0
10208-100-47-144-0	12	10	15	0	32437	18555	23965	1	145	2648	55543	257	12161	6	2	9	5	2	42	36	ABC_1	RegionABC		1	0
10035-43-12-149-72	3	7	6	0	42052	74364	46954	1	2771	36221	68778	257	1885	14	4	14	6	5	32	49	ABC_23	RegionABC	benzoxazolinone	0	0
10208-100-8-144-0	4	11	12	0	10812	2041	19172	1	145	2648	58348	339	1304	7	3	9	5	2	46	38	ABC_26	RegionABC		1	0
10208-100-46-149-0	6	9	12	0	16218	16699	19172	1	244	3089	55543	257	12161	6	2	9	5	2	42	36	ABC_1	RegionABC		1	0
10033-140-22-3-121	1	5	3	0	87354	305756	154501	1	109	87	51862	167	14508	11	5	10	4	3	39	38	ABC_8	RegionABC		0	0
10035-99-12-98-72	2	7	8	0	28035	74364	62605	1	2771	17064	70181	244	1885	13	4	14	6	5	34	50	ABC_2	RegionABC	benzoxazolinone	0	0
10034-92-2-124-35	2	2	6	0	162892	105209	235519	1	139	247	61976	248	15381	15	6	11	5	3	5	45	ABC_47	RegionABC		0	0
10035-43-8-152-72	3	6	7	0	42052	6374	5478	1	2771	36221	67572	149	20859	12	5	15	6	5	28	48	ABC_55	RegionABC	benzoxazolinone	0	0
10208-53-24-219-0	9	6	7	0	24327	11133	11184	1	198	205	65839	493	1001	6	2	8	5	2	38	39	ABC_116	RegionABC		0	0
10035-43-11-162-72	4	5	7	0	5607	53117	5478	1	2771	36221	68576	243	19936	13	5	14	6	5	26	49	ABC_12	RegionABC	benzoxazolinone	0	1
10208-100-48-149-0	10	12	17	0	27031	22265	2716	1	244	3089	4463	286	1013	5	2	7	3	2	3	28	ABC_4	RegionABC		1	0
10035-43-7-162-72	3	5	9	0	42052	53117	70431	1	2771	36221	67174	204	19936	12	5	14	6	5	24	48	ABC_12	RegionABC	benzoxazolinone	0	1
10033-79-22-3-204	5	5	7	0	436772	305756	360503	1	109	131	57172	339	13219	14	5	9	5	3	45	42	ABC_8	RegionABC		0	0
10033-69-22-3-204	3	5	4	0	262063	305756	206002	1	111	87	57374	378	13219	15	5	9	4	3	45	42	ABC_8	RegionABC		0	0
10035-43-4-188-72	5	4	6	0	70087	42494	46954	1	2771	36221	64469	-21	19593	11	4	14	6	4	26	46	ABC_19	RegionABC	benzoxazolinone	0	0
10035-156-2-85-72	5	6	3	0	70087	6374	23477	1	2771	6917	66678	27	18647	13	5	13	5	5	29	46	ABC_178	RegionABC	benzoxazolinone	0	0
10035-99-12-114-72	4	6	7	0	5607	6374	5478	1	2771	17064	72376	239	17971	12	3	14	6	5	32	51	ABC_2	RegionABC	benzoxazolinone	0	0
10208-100-34-144-0	4	6	12	0	10812	11133	19172	1	145	2648	59751	374	12161	7	2	9	5	2	48	39	ABC_6	RegionABC		1	0
10035-99-12-136-72	5	5	6	0	70087	53117	46954	1	2771	17064	71382	261	1885	13	4	14	6	5	31	51	ABC_2	RegionABC	benzoxazolinone	0	0
10208-100-24-157-0	4	7	11	0	10812	12988	17574	1	144	1618	65255	364	1432	6	2	11	6	2	48	43	ABC_91	RegionABC		1	0
10035-99-12-129-72	6	4	6	0	84104	42494	46954	1	2771	17064	70577	209	17971	12	3	14	6	5	32	50	ABC_2	RegionABC	benzoxazolinone	0	1
10208-100-36-144-0	4	7	14	0	10812	12988	22367	1	145	2648	58546	233	13084	6	2	10	5	2	44	38	ABC_1	RegionABC		1	0
10208-100-23-157-0	4	7	8	0	10812	12988	12781	1	144	1618	59751	374	12161	6	2	9	5	2	48	39	ABC_90	RegionABC		1	0
10208-100-30-144-0	4	7	13	0	10812	12988	2077	1	145	2648	56946	324	12161	6	2	9	5	2	44	37	ABC_6	RegionABC		1	0
10034-111-2-124-35	2	2	5	0	162892	105209	196266	1	139	229	60574	209	15381	15	6	11	5	3	48	44	ABC_47	RegionABC		0	0
10051-14-252-0-56	178	318	343	0	1335	13232	13559	1	3283	5684	51055	357	14339	6	3	10	5	5	9	35	ABC_3	RegionABC	benzoxazolinone	0	0
10033-140-22-3-116	3	3	9	0	262063	183454	463504	1	109	174	48958	166	13219	11	5	9	4	3	33	36	ABC_8	RegionABC		0	0
10208-100-42-149-0	4	9	9	0	10812	16699	14379	1	244	3089	59948	287	13084	6	2	10	5	2	46	39	ABC_4	RegionABC		1	0
10034-120-2-124-35	1	3	5	0	81446	157814	196266	1	139	22	59373	195	15381	14	6	11	4	3	47	43	ABC_47	RegionABC		0	0
10105-58-33-216-0	107	165	213	0	401055	441901	408011	1	94	54	56271	819	582	9	2	4	6	6	13	43	ABC_7	RegionABC		0	0
10051-13-252-0-56	137	318	333	0	10275	13232	13164	1	3283	7181	48053	356	13416	5	3	9	5	5	5	33	ABC_5	RegionABC	benzoxazolinone	0	0
10051-14-253-0-56	169	293	301	0	12675	12192	11899	1	3283	5684	4935	283	15918	6	4	11	5	5	9	35	ABC_3	RegionABC	benzoxazolinone	0	0
10105-61-33-216-0	29	54	68	0	108697	144622	130257	1	192	745	58075	81	582	9	2	4	6	6	11	43	ABC_7	RegionABC		0	0
10035-99-12-142-72	5	6	7	0	70087	6374	5478	1	2771	17064	73385	246	19773	15	4	15	5	5	36	52	ABC_2	RegionABC	benzoxazolinone	0	0
10034-130-3-124-35	4	2	5	0	325783	105209	196266	1	161	288	61213	221	15381	15	6	11	4	3	39	43	ABC_18	RegionABC		0	0
10033-140-22-3-166	9	21	21	0	786189	1284177	108151	1	109	174	5196	167	14142	12	5	10	4	3	36	38	ABC_8	RegionABC		0	0
10035-99-12-119-72	4	9	9	0	5607	95611	70431	1	2771	17064	70181	254	17971	12	3	14	6	5	34	50	ABC_2	RegionABC	benzoxazolinone	0	0
10115-286-16-6-0	32	51	66	0	22243	28783	20343	1	14	1	47551	563	4523	5	1	4	5	4	21	35	ABC_177	RegionABC		0	0
10035-99-7-90-72	2	3	13	0	28035	3187	101733	1	2771	17064	70979	268	20815	14	6	14	6	6	19	51	ABC_89	RegionABC	benzoxazolinone	0	0
10035-99-5-129-72	3	5	8	0	42052	53117	62605	1	2771	17064	67772	13	19936	11	5	14	6	5	28	48	ABC_35	RegionABC	benzoxazolinone	0	0
10035-99-12-153-72	5	5	6	0	70087	53117	46954	1	2771	17064	70382	269	1885	15	4	14	5	5	34	50	ABC_2	RegionABC	benzoxazolinone	0	0
10051-13-263-0-56	183	359	380	0	13725	14938	15022	1	3283	7181	49655	352	14339	6	3	10	4	4	21	35	ABC_40	RegionABC	benzoxazolinone	0	0
10105-77-33-216-0	56	108	78	0	209898	289244	149413	1	94	134	56469	739	6743	9	2	5	6	6	11	43	ABC_7	RegionABC		0	0
10035-99-11-155-72	7	3	6	0	98122	3187	46954	1	2771	17064	70378	11	21959	13	6	15	6	5	32	50	ABC_15	RegionABC	benzoxazolinone	0	0
10035-99-11-129-72	2	8	7	0	28035	84987	5478	1	2771	17064	70577	208	19936	13	5	14	6	5	32	50	ABC_15	RegionABC	benzoxazolinone	1	0
10051-4-273-0-56	194	342	334	0	1455	14231	13204	1	3283	2659	4745	35	13416	5	3	9	5	5	4	34	ABC_64	RegionABC	benzoxazolinone	0	0
10105-191-59-81-0	8	11	14	0	29985	2946	26818	1	155	54	54768	573	802	9	2	6	5	5	12	40	ABC_117	RegionABC		0	0
10089-86-26-82-101	1	1	5	0	17178	109013	549729	1	1221	15547	65068	142	16667	10	4	12	5	2	48	45	ABC_176	RegionABC		0	0
10051-6-286-0-56	153	305	313	0	11475	12691	12373	1	3283	4438	4555	23	13909	5	3	10	4	4	19	32	ABC_62	RegionABC	benzoxazolinone	0	0
10208-53-24-254-0	5	8	9	0	13515	14844	14379	1	198	294	60304	507	1001	6	2	8	5	2	4	42	ABC_116	RegionABC		0	0
10105-88-33-216-0	9	10	11	0	33734	26782	21071	1	104	134	60266	843	582	7	2	4	6	6	11	45	ABC_7	RegionABC		0	0
10033-126-22-3-204	6	9	11	0	524126	550361	566505	1	109	131	60776	43	1234	13	4	9	5	4	33	45	ABC_8	RegionABC		0	0
10035-99-12-137-72	4	5	15	0	5607	53117	117385	1	2771	17064	67577	205	1885	15	4	14	5	5	3	48	ABC_2	RegionABC	benzoxazolinone	0	0
10035-130-10-114-72	4	5	8	0	5607	53117	62605	1	2771	5279	65868	155	17561	11	4	13	5	4	33	46	ABC_61	RegionABC	benzoxazolinone	0	0
10115-8-20-312-0	22	52	43	0	15292	29348	13254	1	15	27	55167	5	10523	8	2	7	5	5	16	40	ABC_43	RegionABC		0	0
10105-2-6-337-0	14	31	30	0	52474	83024	57466	1	105	233	59862	733	7666	9	2	6	5	5	14	44	ABC_25	RegionABC		0	0
10207-149-3-185-0	45	43	85	0	17208	12743	18523	1	136	152	71297	501	11276	9	3	9	5	4	22	43	ABC_175	RegionABC		0	0
10035-135-10-114-72	3	8	4	0	42052	84987	31303	1	2771	5279	63265	99	17561	9	4	13	5	4	36	44	ABC_61	RegionABC	benzoxazolinone	0	0
10035-99-3-183-72	5	6	3	0	70087	6374	23477	1	2771	17064	74221	116	22661	18	6	16	5	5	3	51	ABC_88	RegionABC	benzoxazolinone	0	0
10027-14-57-292-0	15	20	20	0	89993	59261	48876	1	2946	4866	3964	135	11768	4	2	9	4	3	3	29	ABC_9	RegionABC	benzoisoxazole	1	0
10035-99-8-177-72	7	5	3	0	98122	53117	23477	1	2771	17064	70777	89	22661	17	6	16	5	5	3	50	ABC_88	RegionABC	benzoxazolinone	0	0
10105-100-33-216-0	8	10	18	0	29985	26782	3448	1	117	54	59072	787	5864	7	1	5	7	6	15	45	ABC_174	RegionABC		0	0
10051-14-286-0-56	193	331	322	0	14475	13773	12729	1	3283	5684	4715	2	14832	6	3	11	4	4	19	33	ABC_3	RegionABC	benzoxazolinone	0	0
10035-99-11-152-72	3	8	9	0	42052	84987	70431	1	2771	17064	67375	174	19936	13	5	14	6	5	3	48	ABC_12	RegionABC	benzoxazolinone	0	0
10034-148-3-124-35	4	2	5	0	325783	105209	196266	1	124	229	65419	307	15381	14	6	11	5	4	34	45	ABC_18	RegionABC		0	0
10035-99-12-152-72	2	8	7	0	28035	84987	5478	1	2771	17064	67375	176	17971	12	3	14	6	5	3	48	ABC_2	RegionABC	benzoxazolinone	0	0
10027-11-57-301-0	17	25	28	0	101993	74076	68427	1	2946	4755	4345	213	10454	5	2	8	4	3	33	32	ABC_51	RegionABC	benzoisoxazole	1	0
10027-18-57-295-0	12	19	27	0	71995	56298	65983	1	2946	5339	50729	263	10454	4	2	8	4	3	24	32	ABC_10	RegionABC	benzoisoxazole	2	0
10027-11-57-310-0	15	22	17	0	89993	65187	41545	1	2946	4755	47652	211	13032	5	2	10	5	4	22	34	ABC_115	RegionABC	benzoisoxazole	2	1
10027-19-57-301-0	8	25	31	0	47997	74076	75758	1	2946	5561	4345	199	10454	5	2	8	4	3	33	32	ABC_54	RegionABC	benzoisoxazole	1	0
10027-17-57-306-0	14	23	21	0	83994	6815	5132	1	2946	6229	40241	-67	15966	6	5	11	3	2	39	29	ABC_14	RegionABC	benzoisoxazole	1	0
10035-99-12-190-72	7	11	7	0	98122	116858	5478	1	2771	17064	67577	205	1885	14	4	14	5	5	3	48	ABC_2	RegionABC	benzoxazolinone	0	0
10035-99-12-182-72	7	5	13	0	98122	53117	101733	1	2771	17064	70382	283	1885	16	4	14	5	5	34	50	ABC_2	RegionABC	benzoxazolinone	0	0
10027-17-57-314-0	21	14	34	0	125991	41483	8309	1	2946	52	46349	142	11701	4	2	10	5	3	33	34	ABC_30	RegionABC	benzoisoxazole	2	0
10027-18-57-314-0	9	30	25	0	53996	88891	61095	1	2946	4866	46349	142	11701	4	2	10	5	3	33	34	ABC_30	RegionABC	benzoisoxazole	2	0
10027-19-57-314-0	8	29	24	0	47997	85928	58651	1	2946	5561	46349	127	11701	4	2	10	5	3	33	34	ABC_46	RegionABC	benzoisoxazole	2	1
10033-140-22-3-214	14	6	13	0	1222961	366908	669506	1	109	87	50963	203	13219	11	5	9	4	3	38	36	ABC_8	RegionABC		0	0
10027-19-57-310-0	13	22	32	0	77994	65187	78202	1	2946	5561	47652	196	13032	5	2	10	5	4	22	34	ABC_173	RegionABC	benzoisoxazole	2	0
10051-17-305-0-56	180	287	307	0	135	11942	12136	1	3283	4415	52258	324	12495	7	2	10	5	4	23	37	ABC_172	RegionABC	benzoxazolinone	0	0
10027-17-57-319-0	11	29	25	0	65995	85928	61095	1	2946	52	51978	293	10454	5	2	8	4	3	27	32	ABC_14	RegionABC	benzoisoxazole	2	0
10027-18-57-319-0	11	21	27	0	65995	62224	65983	1	2946	4894	51978	293	10454	5	2	8	4	3	27	32	ABC_14	RegionABC	benzoisoxazole	1	0
10027-11-57-324-0	11	19	29	0	65995	56298	70871	1	2946	5784	44646	264	11768	4	2	9	5	4	25	33	ABC_45	RegionABC	benzoisoxazole	2	0
10115-29-20-312-0	39	53	98	0	27108	29912	30206	1	161	202	5417	754	7109	7	2	5	6	5	25	41	ABC_43	RegionABC		0	0
10051-13-306-0-56	237	438	432	0	17775	18225	17078	1	3283	7181	4775	313	14995	5	4	10	5	5	9	34	ABC_87	RegionABC	benzoxazolinone	0	0
10035-183-10-114-72	6	6	8	0	84104	6374	62605	1	2771	5279	65868	138	17561	10	4	13	6	4	4	46	ABC_61	RegionABC	benzoxazolinone	0	0
10051-4-310-0-56	209	400	405	0	15675	16644	1601	1	3283	7566	45348	296	1415	5	4	9	4	4	9	32	ABC_64	RegionABC	benzoxazolinone	0	0
10049-5-728-0-652	27	23	36	0	64243	40845	42598	1	2009	5276	43844	436	11735	4	3	8	5	5	4	33	ABC_86	RegionABC	benzoisoxazole	3	1
10051-13-319-0-56	189	336	327	0	14175	13981	12927	1	3283	7181	46954	367	12127	6	3	8	4	4	9	32	ABC_5	RegionABC	benzoxazolinone	0	0
10051-15-310-0-56	271	502	465	0	20325	20889	18382	1	3283	7566	47147	31	1415	5	4	9	4	4	9	33	ABC_114	RegionABC	benzoxazolinone	0	0
10051-17-298-0-56	182	330	297	0	1365	13732	11741	1	3283	4415	48552	246	13965	8	2	11	4	4	23	34	ABC_113	RegionABC	benzoxazolinone	0	0
10051-5-331-0-56	177	297	324	0	13275	12358	12808	1	3283	5905	40144	27	12127	5	3	8	3	3	16	28	ABC_85	RegionABC	benzoxazolinone	0	0
10033-140-22-3-170	1	4	6	0	87354	244605	309003	1	109	87	51862	162	14508	12	5	10	4	3	39	38	ABC_8	RegionABC		0	0
10115-136-16-226-0	27	42	60	0	18767	23704	18493	1	14	14	5237	666	6325	10	2	5	5	5	25	38	ABC_21	RegionABC		4	0
10105-2-33-337-0	11	18	21	0	4123	48207	40226	1	105	107	59862	733	7666	9	2	6	5	5	14	44	ABC_84	RegionABC		0	0
10105-139-33-216-0	85	155	169	0	318595	415119	323727	1	125	47	55473	853	582	8	2	4	6	5	26	42	ABC_7	RegionABC		0	0
10027-19-57-324-0	11	24	23	0	65995	71113	56208	1	2946	5784	44646	25	11768	4	2	9	5	4	25	33	ABC_9	RegionABC	benzoisoxazole	2	0
10027-17-57-328-0	14	16	25	0	83994	47409	61095	1	2946	5784	46452	23	11377	8	2	9	4	3	36	34	ABC_14	RegionABC	benzoisoxazole	0	0
10027-14-57-332-0	16	25	25	0	95993	74076	61095	1	2946	4894	42443	184	10454	5	2	8	4	3	27	31	ABC_112	RegionABC	benzoisoxazole	2	1
10089-81-24-153-101	1	5	3	0	17178	545067	329837	1	1221	14251	66577	74	18826	10	4	14	6	2	5	47	ABC_171	RegionABC		0	0
10027-14-57-334-0	12	16	31	0	71995	47409	75758	1	2946	4866	47349	133	13525	5	2	11	5	4	25	35	ABC_9	RegionABC	benzoisoxazole	1	1
10033-153-22-3-204	4	5	9	0	349417	305756	463504	1	116	131	57374	378	13219	15	5	9	4	3	45	42	ABC_8	RegionABC		0	0
10034-158-10-83-131	1	5	2	0	81446	263023	78506	1	17	229	58874	94	1266	9	2	11	5	3	43	42	ABC_170	RegionABC		0	0
10027-17-57-332-0	15	29	25	0	89993	85928	61095	1	2946	52	42443	198	10454	5	2	8	4	3	27	31	ABC_14	RegionABC	benzoisoxazole	2	0
10027-14-57-335-0	13	20	27	0	77994	59261	65983	1	2946	4866	50134	222	11377	5	2	9	4	3	27	32	ABC_9	RegionABC	benzoisoxazole	1	0
10027-17-57-334-0	11	25	32	0	65995	74076	78202	1	2946	52	47349	148	13525	5	2	11	5	4	25	35	ABC_83	RegionABC	benzoisoxazole	2	0
10051-14-335-0-56	173	289	280	0	12975	12025	11069	1	3283	5684	49753	327	13973	7	3	10	4	4	17	35	ABC_3	RegionABC	benzoxazolinone	0	0
10033-140-22-3-231	4	7	10	0	349417	428059	515005	1	109	174	51961	8	15001	11	5	11	5	3	44	38	ABC_8	RegionABC		0	0
10015-40-208-163-0	7	4	2	0	166615	54668	25872	1	99	148	58972	43	13133	9	3	11	4	3	45	43	ABC_81	RegionABC		0	0
10027-19-57-334-0	15	19	30	0	89993	56298	73314	1	2946	5561	47349	133	13525	5	2	11	5	4	25	35	ABC_9	RegionABC	benzoisoxazole	3	0
10015-40-207-163-0	8	5	8	0	190417	68335	103486	1	99	149	52673	339	9875	9	2	10	3	2	64	38	ABC_13	RegionABC		0	0
10027-27-57-332-0	15	23	31	0	89993	6815	75758	1	2946	4894	42443	198	10454	5	2	8	4	3	27	31	ABC_14	RegionABC	benzoisoxazole	2	0
10115-75-17-312-0	16	28	35	0	11121	15803	10788	1	15	87	63075	699	914	7	2	7	7	6	12	48	ABC_169	RegionABC		0	0
10105-110-46-216-0	3	10	7	0	11245	26782	13409	1	94	93	65876	643	9882	6	2	8	8	6	14	50	ABC_168	RegionABC		0	0
10051-14-344-0-56	153	313	329	0	11475	13024	13006	1	3283	5684	48153	352	1305	7	3	9	4	4	17	34	ABC_3	RegionABC	benzoxazolinone	0	0
10027-11-57-350-0	13	22	29	0	77994	65187	70871	1	2946	5339	50729	263	10454	4	2	8	4	3	24	32	ABC_60	RegionABC	benzoisoxazole	1	0
10027-17-57-348-0	20	21	22	0	119991	62224	53764	1	2946	52	45689	225	11377	5	2	9	4	3	27	32	ABC_10	RegionABC	benzoisoxazole	1	0
10051-13-347-0-56	171	380	354	0	12825	15812	13994	1	3283	7181	48153	366	1305	7	3	9	4	4	17	34	ABC_5	RegionABC	benzoxazolinone	0	0
10027-7-57-357-0	9	29	23	0	53996	85928	56208	1	2946	5339	4345	221	10454	6	2	8	4	3	33	32	ABC_82	RegionABC	benzoisoxazole	1	0
10027-14-57-357-0	14	21	19	0	83994	62224	46432	1	2946	5339	4345	207	10454	6	2	8	4	3	33	32	ABC_54	RegionABC	benzoisoxazole	3	0
10051-5-362-0-56	200	308	353	0	150	12816	13955	1	3283	5905	46648	205	16436	6	5	10	4	4	5	33	ABC_22	RegionABC	benzoxazolinone	0	0
10105-190-6-216-0	7	18	11	0	26237	48207	21071	1	102	107	59471	773	6787	9	1	6	6	6	13	45	ABC_53	RegionABC		0	0
10027-17-57-357-0	13	24	20	0	77994	71113	48876	1	2946	5339	4345	221	10454	6	2	8	4	3	33	32	ABC_14	RegionABC	benzoisoxazole	3	0
10105-174-33-216-0	15	28	36	0	56223	74989	6896	1	12	107	56469	751	7843	8	3	5	6	6	11	43	ABC_7	RegionABC		0	0
10015-40-205-163-0	1	10	4	0	23802	13667	51743	1	99	149	64474	55	11677	10	3	11	4	3	5	46	ABC_81	RegionABC		0	0
10051-5-375-0-56	190	365	335	0	1425	15188	13243	1	3283	5905	46549	315	13834	6	3	9	4	4	9	33	ABC_22	RegionABC	benzoxazolinone	0	0
10033-140-22-3-272	11	3	14	0	960898	183454	721007	1	109	261	51561	176	13219	11	5	9	5	3	38	38	ABC_8	RegionABC		0	0
10208-100-3-315-0	9	7	12	0	24327	12988	19172	1	215	1618	56906	301	13084	6	2	10	5	2	48	40	ABC_1	RegionABC		1	0
10208-100-8-315-0	8	9	13	0	21624	16699	2077	1	215	1618	53903	328	1304	7	3	9	5	2	46	38	ABC_1	RegionABC		1	0
10208-100-7-315-0	7	11	13	0	18921	2041	2077	1	215	1618	51098	279	1304	7	3	9	6	2	42	36	ABC_48	RegionABC		1	0
10208-100-2-315-0	10	10	15	0	27031	18555	23965	1	215	1618	52501	299	12161	6	2	9	5	2	44	37	ABC_1	RegionABC		1	0
10208-100-4-315-0	7	6	8	0	18921	11133	12781	1	215	1618	52501	285	12161	7	2	9	5	2	44	37	ABC_1	RegionABC		1	0
10208-100-9-315-0	5	7	9	0	13515	12988	14379	1	215	1618	52501	299	12161	6	2	9	5	2	44	37	ABC_1	RegionABC		1	0
10208-100-10-315-0	5	10	16	0	13515	18555	25563	1	215	1618	52501	299	12161	6	2	9	5	2	44	37	ABC_1	RegionABC		1	0
10105-187-33-216-0	43	72	80	0	161171	19283	153244	1	94	373	56271	803	582	7	2	4	6	6	13	43	ABC_7	RegionABC		0	0
10208-100-12-315-0	7	8	20	0	18921	14844	31953	1	215	1618	52501	313	12161	6	2	9	5	2	44	37	ABC_1	RegionABC		1	0
10105-179-46-216-0	9	5	9	0	33734	13391	1724	1	99	373	59075	863	582	7	2	4	7	7	8	44	ABC_167	RegionABC		0	0
10208-100-19-315-0	6	6	23	0	16218	11133	36746	1	215	1618	53903	338	12161	6	2	9	5	2	46	38	ABC_1	RegionABC		1	0
10105-189-33-216-0	7	9	16	0	26237	24104	30649	1	94	373	56469	742	6743	8	2	5	6	6	11	43	ABC_7	RegionABC		0	0
10105-190-33-216-0	10	15	28	0	37482	40173	53635	1	102	8	59471	773	6787	9	1	6	6	6	13	45	ABC_53	RegionABC		0	0
10105-191-33-216-0	11	7	14	0	4123	18747	26818	1	155	373	5607	827	582	8	2	4	6	6	8	43	ABC_7	RegionABC		0	0
10015-40-253-163-0	9	8	9	0	21422	109336	116422	1	99	149	55277	395	9875	11	2	10	3	2	6	40	ABC_13	RegionABC		0	0
10027-19-57-379-0	13	21	23	0	77994	62224	56208	1	2946	5561	39941	-59	13364	4	3	10	4	2	42	29	ABC_9	RegionABC	benzoisoxazole	1	0
10208-100-18-315-0	8	7	16	0	21624	12988	25563	1	215	1618	56704	276	13084	6	2	10	6	2	48	40	ABC_1	RegionABC		1	0
10208-100-20-315-0	9	10	11	0	24327	18555	17574	1	215	1618	53903	328	1304	7	3	9	5	2	46	38	ABC_1	RegionABC		1	0
10051-13-385-0-56	162	344	288	0	1215	14314	11385	1	3283	7181	52147	389	1305	7	3	9	4	4	13	36	ABC_5	RegionABC	benzoxazolinone	0	0
10208-100-16-315-0	5	8	11	0	13515	14844	17574	1	215	1618	55503	276	13084	7	2	10	5	2	46	39	ABC_1	RegionABC		1	0
10051-5-392-0-56	185	311	357	0	13875	12941	14113	1	3283	5905	60868	34	16694	6	3	13	5	4	31	43	ABC_52	RegionABC	benzoxazolinone	0	0
10115-29-2-410-0	31	33	51	0	21547	18624	15719	1	161	54	55769	764	8423	8	2	6	6	5	25	42	ABC_166	RegionABC		0	0
10027-27-57-373-0	19	15	20	0	113992	44446	48876	1	2946	4338	46131	289	10454	4	2	8	4	3	24	31	ABC_10	RegionABC	benzoisoxazole	0	0
10015-40-255-163-0	6	9	8	0	142813	123003	103486	1	99	148	5938	441	12043	10	3	11	4	3	5	42	ABC_81	RegionABC		0	0
10208-100-22-315-0	8	11	9	0	21624	2041	14379	1	215	1618	541	223	13084	6	2	10	5	2	44	38	ABC_1	RegionABC		1	0
10051-7-392-0-56	183	311	323	0	13725	12941	12769	1	3283	3783	60868	34	16694	6	3	13	5	4	31	43	ABC_111	RegionABC	benzoxazolinone	0	0
10208-100-26-315-0	9	9	15	0	24327	16699	23965	1	215	1618	53903	352	12161	6	2	9	5	2	46	38	ABC_1	RegionABC		1	0
10208-100-24-315-0	9	10	12	0	24327	18555	19172	1	215	1618	6081	353	1432	6	2	11	6	2	48	43	ABC_1	RegionABC		1	0
10208-100-25-315-0	6	8	12	0	16218	14844	19172	1	215	1618	541	237	13084	6	2	10	5	2	44	38	ABC_1	RegionABC		2	0
10105-151-7-297-0	7	7	8	0	26237	18747	15324	1	625	509	54362	594	10345	7	4	7	6	6	12	41	ABC_34	RegionABC		0	0
10015-40-209-163-0	1	2	6	0	23802	27334	77615	1	118	148	5668	403	9875	8	2	10	4	2	68	41	ABC_13	RegionABC		0	0
10208-100-30-315-0	9	6	13	0	24327	11133	2077	1	215	1618	52501	313	12161	6	2	9	5	2	44	37	ABC_1	RegionABC		1	0
10051-6-398-0-56	209	389	361	0	15675	16187	14271	1	3283	4438	53058	263	16744	7	4	11	4	4	13	36	ABC_62	RegionABC	benzoxazolinone	0	0
10208-100-31-315-0	9	15	11	0	24327	27832	17574	1	215	1618	56709	402	12161	6	2	9	5	2	5	40	ABC_1	RegionABC		1	0
10015-26-249-163-0	2	9	6	0	47604	123003	77615	1	99	296	44398	257	7749	5	1	8	4	2	55	31	ABC_38	RegionABC		0	0
10208-100-39-315-0	6	8	15	0	16218	14844	23965	1	215	1618	55503	262	13084	7	2	10	5	2	46	39	ABC_1	RegionABC		1	0
10208-100-6-315-0	4	6	12	0	10812	11133	19172	1	215	1618	55503	276	13084	6	2	10	5	2	46	39	ABC_1	RegionABC		1	0
10105-208-33-216-0	11	10	7	0	4123	26782	13409	1	94	47	51467	761	582	6	2	4	5	5	2	39	ABC_7	RegionABC		0	0
10051-13-399-0-56	230	379	404	0	1725	1577	15971	1	3283	7181	52057	318	14158	6	3	10	5	4	19	37	ABC_5	RegionABC	benzoxazolinone	0	0
10105-151-16-297-0	197	219	414	0	73839	586523	793036	1	625	402	58566	658	11268	9	4	8	6	6	11	44	ABC_34	RegionABC		0	0
10208-100-37-315-0	5	12	11	0	13515	22265	17574	1	215	1618	55306	396	1304	7	3	9	6	2	48	39	ABC_48	RegionABC		1	0
10051-13-421-0-56	157	293	291	0	11775	12192	11504	1	3283	7181	52957	462	1305	7	3	9	5	5	7	38	ABC_5	RegionABC	benzoxazolinone	0	0
10208-100-46-315-0	12	12	22	0	32437	22265	35149	1	215	1618	51098	246	12161	6	2	9	5	2	42	36	ABC_1	RegionABC		1	0
10051-14-400-0-56	153	275	307	0	11475	11443	12136	1	3283	5684	54656	414	15262	8	3	11	5	5	7	39	ABC_3	RegionABC	benzoxazolinone	0	0
10208-100-41-315-0	7	8	16	0	18921	14844	25563	1	215	1618	53903	324	12161	6	2	9	5	2	46	38	ABC_1	RegionABC		1	0
10208-100-42-315-0	8	6	7	0	21624	11133	11184	1	215	1618	55503	276	13084	6	2	10	5	2	46	39	ABC_1	RegionABC		1	0
10208-100-47-315-0	8	12	8	0	21624	22265	12781	1	215	1618	51098	246	12161	6	2	9	5	2	42	36	ABC_1	RegionABC		1	0
10033-140-22-3-264	3	2	5	0	262063	122303	257502	1	109	174	49561	172	13219	11	5	9	4	3	36	35	ABC_8	RegionABC		0	0
10115-336-15-114-0	33	50	59	0	22938	28219	18185	1	117	123	63568	247	2069	15	5	15	3	3	32	46	ABC_165	RegionABC		3	0
10208-100-48-315-0	7	8	15	0	18921	14844	23965	1	215	1618	40185	275	1013	5	2	7	3	2	3	28	ABC_1	RegionABC		1	0
10105-151-37-297-0	28	34	42	0	104949	91058	80453	1	625	643	58566	658	11268	9	4	8	6	6	11	44	ABC_34	RegionABC		0	0
10105-151-38-297-0	78	80	153	0	292358	214255	293078	1	625	482	58566	658	11268	9	4	8	6	6	11	44	ABC_34	RegionABC		0	0
10105-188-33-216-0	4	8	7	0	14993	21426	13409	1	94	161	57871	773	5864	9	1	5	6	6	13	44	ABC_110	RegionABC		0	0
10115-156-16-312-0	19	22	59	0	13207	12416	18185	1	15	401	56469	627	9711	9	4	6	6	6	11	43	ABC_164	RegionABC		0	0
10115-139-20-312-0	50	44	89	0	34754	24833	27432	1	15	135	55572	793	7109	8	2	5	6	5	27	42	ABC_43	RegionABC		0	0
10208-100-29-315-0	4	7	11	0	10812	12988	17574	1	215	1618	52501	313	12161	6	2	9	5	2	44	37	ABC_1	RegionABC		1	0
10051-13-432-0-56	187	288	261	0	14025	11984	10318	1	3283	7181	51656	186	16744	7	4	11	4	4	9	35	ABC_5	RegionABC	benzoxazolinone	0	0
10033-140-22-3-339	9	23	24	0	786189	1406479	1236011	1	109	87	52366	228	13219	12	5	9	4	3	41	37	ABC_8	RegionABC		0	0
10015-40-282-147-0	3	10	3	0	71407	13667	38807	1	96	148	49005	32	9551	7	2	9	3	2	58	34	ABC_13	RegionABC		0	0
10208-100-40-315-0	4	7	12	0	10812	12988	19172	1	215	1618	56709	402	12161	7	2	9	5	2	5	40	ABC_1	RegionABC		1	0
10051-14-437-0-56	185	352	333	0	13875	14647	13164	1	3283	5684	61667	275	17711	9	3	13	5	4	26	42	ABC_39	RegionABC	benzoxazolinone	0	0
10115-259-16-226-0	54	68	84	0	37534	38378	25891	1	14	146	47566	607	6325	9	2	5	4	4	36	34	ABC_21	RegionABC		4	0
10105-124-6-337-0	3	7	9	0	11245	18747	1724	1	105	233	65872	938	6743	10	2	5	6	6	12	49	ABC_25	RegionABC		0	0
10033-140-22-3-330	2	5	11	0	174709	305756	566505	1	109	87	52159	211	13219	11	5	9	4	3	36	38	ABC_8	RegionABC		0	0
10015-85-249-163-0	1	11	5	0	23802	150337	64679	1	188	0	41593	179	7749	4	1	8	4	2	5	29	ABC_38	RegionABC		0	0
10115-174-20-312-0	89	149	218	0	61862	84092	67193	1	15	202	56567	69	9132	8	3	6	6	6	11	43	ABC_43	RegionABC		0	0
10049-5-2-0-507	20	20	46	0	47587	35517	54431	1	2425	6779	41245	438	9712	5	2	7	5	4	17	31	ABC_0	RegionABC	benzoisoxazole	3	1
10015-111-249-163-0	7	11	8	0	166615	150337	103486	1	99	74	44795	213	7749	4	1	8	4	2	52	31	ABC_38	RegionABC		0	0
10115-265-16-226-0	41	61	87	0	28498	34427	26816	1	161	181	48561	599	7639	8	2	6	5	5	21	35	ABC_21	RegionABC		4	0
10051-14-449-0-56	220	354	383	0	165	1473	15141	1	3283	5684	55261	344	15081	9	3	11	4	4	22	39	ABC_3	RegionABC	benzoxazolinone	0	0
10049-1-8-0-507	24	25	31	0	57105	44396	36682	1	2425	4526	45453	464	8747	6	2	7	5	4	22	34	ABC_163	RegionABC	benzoisoxazole	3	0
10051-12-454-0-56	171	299	266	0	12825	12442	10515	1	3283	6507	55558	392	13973	8	3	10	5	4	26	39	ABC_162	RegionABC	benzoxazolinone	0	0
10105-197-3-309-0	12	35	32	0	44978	93737	61297	1	12	134	65473	803	9235	13	3	7	5	5	24	48	ABC_100	RegionABC		0	0
10105-151-7-354-0	50	57	84	0	187409	152657	160906	1	625	509	53762	511	11268	8	4	8	5	5	19	40	ABC_34	RegionABC		0	0
10051-13-458-0-56	159	277	315	0	11925	11526	12453	1	3283	7181	49952	387	1305	7	3	9	4	4	17	35	ABC_5	RegionABC	benzoxazolinone	0	0
10105-262-33-216-0	5	7	18	0	18741	18747	3448	1	94	54	50064	736	582	8	2	4	5	5	18	38	ABC_7	RegionABC		0	0
10105-125-6-390-0	8	8	13	0	29985	21426	24902	1	222	373	50759	561	9245	8	3	7	5	5	16	38	ABC_161	RegionABC		0	0
10115-190-23-312-0	117	141	209	0	81324	79577	64419	1	15	144	60173	719	8076	9	1	7	6	6	14	44	ABC_53	RegionABC		0	0
10115-99-2-410-0	25	37	45	0	17377	20882	1387	1	149	202	5717	737	8423	9	2	6	6	6	11	42	ABC_160	RegionABC		0	0
10105-187-6-337-0	9	21	29	0	33734	56242	55551	1	105	233	61068	781	6743	9	2	5	5	5	19	45	ABC_25	RegionABC		0	0
10015-47-21-476-0	5	2	1	0	119011	27334	12936	1	107	297	55366	436	9551	10	2	9	4	3	45	40	ABC_16	RegionABC		0	0
10015-47-17-476-0	12	16	11	0	285626	218673	142293	1	107	149	51571	513	8628	8	2	8	4	3	47	38	ABC_16	RegionABC		0	0
10015-138-249-163-0	6	8	9	0	142813	109336	116422	1	99	119	44398	243	7749	4	1	8	4	2	55	31	ABC_38	RegionABC		0	0
10105-151-31-354-0	18	25	41	0	67467	66955	78537	1	625	482	53762	511	11268	8	4	8	5	5	19	40	ABC_34	RegionABC		0	0
10105-189-6-337-0	6	5	6	0	22489	13391	11493	1	105	233	61265	72	7666	10	2	6	5	5	17	45	ABC_25	RegionABC		0	0
10105-286-6-216-0	4	8	8	0	14993	21426	15324	1	124	107	54667	768	4941	5	1	4	7	6	11	42	ABC_159	RegionABC		0	0
10105-196-6-337-0	10	9	18	0	37482	24104	3448	1	106	745	63268	887	6743	9	2	5	6	6	13	47	ABC_25	RegionABC		0	0
10105-307-13-216-0	8	11	15	0	29985	2946	28733	1	138	8	54667	781	4941	4	1	4	7	6	11	42	ABC_109	RegionABC		0	0
10015-147-249-163-0	7	8	7	0	166615	109336	9055	1	99	74	47204	358	8628	6	2	8	4	2	58	33	ABC_13	RegionABC		0	0
10027-11-57-483-0	16	15	30	0	95993	44446	73314	1	2946	4755	4695	265	11743	5	2	9	5	4	19	35	ABC_45	RegionABC	benzoisoxazole	1	0
10105-6-12-524-0	6	4	7	0	22489	10713	13409	1	457	1444	46957	471	9132	6	3	6	5	4	15	34	ABC_71	RegionABC	indene	0	1
10027-17-57-484-0	10	21	31	0	59996	62224	75758	1	2946	52	44445	153	13032	4	2	10	5	4	22	33	ABC_30	RegionABC	benzoisoxazole	1	0
10049-5-42-0-507	23	22	40	0	54725	39069	47331	1	2425	6779	43548	497	8423	5	2	6	4	4	9	31	ABC_0	RegionABC	benzoisoxazole	3	1
10049-5-47-0-507	23	24	46	0	54725	42621	54431	1	2425	6779	43647	466	10802	5	2	7	5	4	15	33	ABC_0	RegionABC	benzoisoxazole	4	1
10051-14-489-0-56	189	428	347	0	14175	17809	13718	1	3283	5684	53157	236	16464	7	3	11	4	4	13	36	ABC_3	RegionABC	benzoxazolinone	0	0
10105-331-2-216-0	8	7	19	0	29985	18747	36395	1	182	14	58266	722	9764	8	2	7	6	6	11	44	ABC_158	RegionABC		0	0
10051-5-496-0-56	164	329	320	0	123	1369	1265	1	3283	5905	51654	414	14339	7	3	10	5	5	4	37	ABC_52	RegionABC	benzoxazolinone	0	0
10051-14-482-0-56	209	387	412	0	15675	16103	16287	1	3283	5684	56061	221	16788	8	3	12	4	4	17	38	ABC_3	RegionABC	benzoxazolinone	0	0
10015-47-7-476-0	4	15	7	0	95209	205006	9055	1	107	149	5381	487	9551	9	2	9	4	3	43	38	ABC_16	RegionABC		0	0
10105-307-27-216-0	7	5	10	0	26237	13391	19155	1	138	186	54667	781	4941	4	1	4	7	6	11	42	ABC_109	RegionABC		0	0
10015-47-41-476-0	9	13	23	0	21422	177672	297523	1	107	149	55654	582	8628	8	2	8	4	3	43	38	ABC_16	RegionABC		0	0
10105-302-33-216-0	5	9	19	0	18741	24104	36395	1	99	107	55675	892	582	12	2	4	5	5	26	42	ABC_7	RegionABC		0	0
10105-151-16-354-0	4	5	11	0	14993	13391	21071	1	625	402	57965	575	12191	10	4	9	5	5	18	43	ABC_66	RegionABC		0	0
10015-124-249-163-0	4	6	9	0	95209	82002	116422	1	99	148	48606	397	8628	7	2	8	4	2	6	34	ABC_65	RegionABC		0	0
10115-313-16-226-0	32	64	63	0	22243	3612	19418	1	14	138	5157	633	6325	9	2	5	5	5	24	36	ABC_21	RegionABC		4	0
10027-11-57-500-0	9	22	30	0	53996	65187	73314	1	2946	5784	42047	191	10454	6	2	8	4	3	3	31	ABC_51	RegionABC	benzoisoxazole	1	0
10105-172-33-358-0	7	10	12	0	26237	26782	22987	1	132	54	61977	846	7067	11	2	6	6	6	12	47	ABC_80	RegionABC		0	0
10027-11-57-508-0	12	15	34	0	71995	44446	8309	1	2946	4755	41841	85	14122	4	2	10	4	3	24	31	ABC_45	RegionABC	benzoisoxazole	1	1
10027-17-57-498-0	15	19	28	0	89993	56298	68427	1	2946	52	47658	325	10454	9	2	8	4	3	41	35	ABC_14	RegionABC	benzoisoxazole	1	0
10049-6-58-0-507	18	31	39	0	42828	55052	46148	1	2425	528	42948	388	10036	5	2	8	4	4	17	32	ABC_75	RegionABC	benzoisoxazole	3	1
10051-14-502-0-56	161	276	332	0	12075	11485	13125	1	3283	5684	56158	333	16551	9	3	12	5	5	11	40	ABC_3	RegionABC	benzoxazolinone	0	0
10051-15-501-0-56	182	340	311	0	1365	14148	12294	1	3283	575	56657	289	15865	6	3	11	5	4	19	40	ABC_157	RegionABC	benzoxazolinone	0	0
10033-140-22-3-376	1	5	5	0	87354	305756	257502	1	21	174	50759	187	14533	11	5	10	4	3	41	37	ABC_8	RegionABC		0	0
10115-231-20-312-0	25	60	68	0	17377	33863	20959	1	15	78	52162	694	7109	6	2	5	6	6	6	40	ABC_43	RegionABC		0	0
10115-324-18-220-0	21	31	48	0	14597	17496	14795	1	105	78	61781	728	8999	16	1	8	4	4	4	44	ABC_156	RegionABC		0	0
10051-5-512-0-56	220	327	349	0	165	13607	13797	1	3283	5905	50856	279	13374	6	3	10	5	4	2	36	ABC_22	RegionABC	benzoxazolinone	1	0
10051-5-507-0-56	230	438	456	0	1725	18225	18027	1	3283	5905	53056	392	14339	8	3	10	5	5	7	38	ABC_52	RegionABC	benzoxazolinone	0	0
10027-19-57-517-0	15	18	26	0	89993	53335	63539	1	2946	5561	47349	133	13525	5	2	11	5	4	25	35	ABC_9	RegionABC	benzoisoxazole	2	0
10051-13-512-0-56	200	358	357	0	150	14897	14113	1	3283	7181	50856	279	13374	6	3	10	5	4	2	36	ABC_5	RegionABC	benzoxazolinone	0	0
10027-24-57-508-0	14	23	17	0	83994	6815	41545	1	2946	3281	50549	58	17955	7	3	13	4	3	29	37	ABC_45	RegionABC	benzoisoxazole	1	0
10027-19-57-508-0	13	26	33	0	77994	77039	80646	1	2946	5561	41841	71	14122	4	2	10	4	3	24	31	ABC_9	RegionABC	benzoisoxazole	3	1
10049-5-70-0-507	15	28	43	0	3569	49724	50881	1	2425	6779	42746	443	9346	4	2	7	5	4	16	32	ABC_0	RegionABC	benzoisoxazole	2	1
10027-27-57-508-0	11	21	28	0	65995	62224	68427	1	2946	4338	41841	85	14122	4	2	10	4	3	24	31	ABC_30	RegionABC	benzoisoxazole	2	1
10015-47-24-476-0	1	5	1	0	23802	68335	12936	1	112	356	47967	384	7749	7	1	8	4	2	63	35	ABC_16	RegionABC		0	0
10105-324-33-216-0	19	34	39	0	71215	91058	74706	1	94	8	62474	774	771	10	1	7	6	6	15	47	ABC_53	RegionABC		0	0
10027-17-57-522-0	12	21	24	0	71995	62224	58651	1	2946	52	5343	24	14768	5	2	11	4	3	24	34	ABC_10	RegionABC	benzoisoxazole	2	1
10015-47-77-476-0	5	3	5	0	119011	41001	64679	1	107	119	55565	553	8628	8	2	8	4	3	45	40	ABC_16	RegionABC		0	0
10027-19-57-522-0	13	21	21	0	77994	62224	5132	1	2946	5561	5343	225	14768	5	2	11	4	3	24	34	ABC_24	RegionABC	benzoisoxazole	2	1
10027-34-57-506-0	7	25	32	0	41997	74076	78202	1	2946	4894	43145	139	12833	5	2	9	4	3	26	32	ABC_51	RegionABC	benzoisoxazole	1	0
10105-359-6-216-0	98	171	226	0	367321	45797	432913	1	164	188	58068	743	7887	8	2	6	6	6	11	44	ABC_53	RegionABC		0	0
10049-5-83-0-507	16	31	41	0	3807	55052	48514	1	2425	6779	4435	514	9346	7	2	7	4	4	19	33	ABC_0	RegionABC	benzoisoxazole	3	1
10105-192-33-358-0	8	8	18	0	29985	21426	3448	1	132	27	61874	716	10453	10	4	7	6	6	7	47	ABC_80	RegionABC		0	0
10115-134-19-419-0	18	30	40	0	12511	16931	12329	1	294	171	55864	626	11423	9	2	8	5	5	15	42	ABC_98	RegionABC		0	0
10051-5-536-0-56	167	312	344	0	12525	12983	13599	1	3283	5905	48291	347	14506	5	3	9	4	4	5	33	ABC_42	RegionABC	benzoxazolinone	0	0
10105-62-5-524-0	5	11	10	0	18741	2946	19155	1	459	1583	55765	522	9334	9	2	7	6	5	17	42	ABC_31	RegionABC	indene	1	0
10051-5-534-0-56	229	453	435	0	17175	1885	17196	1	3283	5905	50856	304	14158	7	3	10	4	4	16	36	ABC_22	RegionABC	benzoxazolinone	0	0
10105-195-33-358-0	10	16	12	0	37482	42851	22987	1	132	27	60072	794	8523	9	2	6	6	6	7	46	ABC_80	RegionABC		0	0
10115-342-16-226-0	27	40	50	0	18767	22575	15411	1	14	216	49565	601	6325	8	2	5	5	5	2	36	ABC_21	RegionABC		3	0
10027-11-57-538-0	13	18	27	0	77994	53335	65983	1	2946	4755	43741	15	14768	5	2	11	4	3	24	32	ABC_10	RegionABC	benzoisoxazole	1	0
10027-14-57-537-0	10	21	30	0	59996	62224	73314	1	2946	4894	52859	218	15576	6	3	12	4	3	42	37	ABC_54	RegionABC	benzoisoxazole	1	0
10105-349-33-216-0	29	48	63	0	108697	128553	120679	1	94	107	57871	778	6743	9	2	5	6	6	13	44	ABC_7	RegionABC		0	0
10105-356-33-216-0	27	33	29	0	101201	8838	55551	1	245	188	59176	779	6144	8	2	5	6	6	15	45	ABC_33	RegionABC		0	0
10105-359-33-216-0	55	82	109	0	20615	219611	208794	1	164	214	58068	743	7887	8	2	6	6	6	11	44	ABC_53	RegionABC		0	0
10027-11-57-543-0	15	28	31	0	89993	82965	75758	1	2946	4755	47186	215	14768	5	2	11	4	3	24	33	ABC_10	RegionABC	benzoisoxazole	2	0
10015-47-62-442-0	2	3	5	0	47604	41001	64679	1	101	222	50559	44	8628	7	2	8	4	2	6	36	ABC_155	RegionABC		0	0
10105-35-5-524-0	4	10	6	0	14993	26782	11493	1	459	1583	49755	326	11357	8	3	8	5	4	21	37	ABC_31	RegionABC	indene	0	1
10051-6-549-0-56	163	310	298	0	12225	12899	1178	1	3283	4438	51557	266	15541	6	3	10	4	4	13	35	ABC_62	RegionABC	benzoxazolinone	0	0
10015-174-249-163-0	4	8	5	0	95209	109336	64679	1	99	0	49404	38	8628	7	2	8	4	3	38	35	ABC_13	RegionABC		0	0
10027-11-57-550-0	9	27	31	0	53996	80002	75758	1	2946	4755	45144	142	14768	6	2	11	4	3	27	33	ABC_51	RegionABC	benzoisoxazole	1	0
10051-14-545-0-56	176	360	327	0	132	1498	12927	1	3283	5684	60067	305	16788	8	3	12	5	4	26	41	ABC_39	RegionABC	benzoxazolinone	0	0
10027-17-57-543-0	12	21	23	0	71995	62224	56208	1	2946	52	47186	215	14768	5	2	11	4	3	24	33	ABC_10	RegionABC	benzoisoxazole	1	0
10027-14-57-549-0	14	26	24	0	83994	77039	58651	1	2946	4866	47186	201	14768	5	2	11	4	3	24	33	ABC_9	RegionABC	benzoisoxazole	1	0
10105-61-5-524-0	4	8	6	0	14993	21426	11493	1	459	1583	52765	425	9334	10	2	7	5	4	23	38	ABC_31	RegionABC	indene	1	1
10213-582-21-0-0	540	457	642	0	15653	10459	11653	1	179	0	56675	561	8303	12	2	7	5	3	4	42	ABC_154	RegionABC		4	1
10027-14-57-551-0	11	24	22	0	65995	71113	53764	1	2946	4866	47339	163	14768	5	2	11	4	3	24	34	ABC_9	RegionABC	benzoisoxazole	1	0
10027-19-57-549-0	15	18	27	0	89993	53335	65983	1	2946	5561	47186	201	14768	5	2	11	4	3	24	33	ABC_9	RegionABC	benzoisoxazole	2	0
10105-32-12-524-0	3	6	12	0	11245	16069	22987	1	613	1444	46858	427	8398	7	2	6	5	4	19	34	ABC_108	RegionABC	indene	0	0
10027-18-57-548-0	16	18	17	0	95993	53335	41545	1	2946	4866	50541	251	14768	5	2	11	4	3	27	36	ABC_10	RegionABC	benzoisoxazole	1	0
10027-17-57-552-0	12	21	24	0	71995	62224	58651	1	2946	52	49644	171	19082	6	2	14	4	3	27	36	ABC_10	RegionABC	benzoisoxazole	1	0
10051-13-555-0-56	173	284	263	0	12975	11817	10397	1	3283	7181	48792	361	1305	6	3	9	4	4	9	33	ABC_5	RegionABC	benzoxazolinone	0	0
10105-60-33-490-0	3	10	6	0	11245	26782	11493	1	295	268	55373	533	873	10	3	6	4	4	24	40	ABC_153	RegionABC		0	0
10105-231-6-337-0	3	13	15	0	11245	34816	28733	1	105	233	5686	732	6743	8	2	5	5	5	12	42	ABC_25	RegionABC		0	0
10015-194-249-163-0	1	5	3	0	23802	68335	38807	1	99	0	49404	363	8628	8	2	8	4	3	38	35	ABC_13	RegionABC		0	0
10027-17-57-553-0	15	18	20	0	89993	53335	48876	1	2946	5339	56331	21	14768	5	2	11	4	3	24	33	ABC_10	RegionABC	benzoisoxazole	2	0
10105-357-57-203-0	12	16	37	0	44978	42851	70875	1	132	93	77896	641	18859	12	7	12	5	5	17	55	ABC_152	RegionABC		0	0
10049-14-402-0-211	26	27	30	0	61863	47948	35498	1	165	165	47256	586	6743	5	2	5	5	3	31	35	ABC_32	RegionABC		0	0
10105-94-40-485-0	12	8	12	0	44978	21426	22987	1	239	295	55969	448	11435	10	3	9	4	4	27	40	ABC_58	RegionABC		0	0
10051-13-559-0-56	207	351	343	0	15525	14605	13559	1	3283	7181	50654	286	15037	8	4	10	4	4	8	36	ABC_5	RegionABC	benzoxazolinone	0	0
10027-18-57-556-0	11	31	22	0	65995	91854	53764	1	2946	4866	4554	163	14768	5	2	11	4	3	24	33	ABC_10	RegionABC	benzoisoxazole	1	0
10027-27-57-550-0	14	17	28	0	83994	50372	68427	1	2946	4338	45144	142	14768	6	2	11	4	3	27	33	ABC_14	RegionABC	benzoisoxazole	1	0
10027-17-57-565-0	16	13	26	0	95993	3852	63539	1	2946	52	46744	15	15691	6	2	12	4	3	27	34	ABC_10	RegionABC	benzoisoxazole	1	0
10027-19-57-559-0	12	26	29	0	71995	77039	70871	1	2946	5561	4554	149	14768	5	2	11	4	3	24	33	ABC_9	RegionABC	benzoisoxazole	1	0
10027-31-57-549-0	11	15	33	0	65995	44446	80646	1	2946	4004	51493	169	15092	7	2	12	4	3	3	36	ABC_151	RegionABC	benzoisoxazole	1	1
10015-47-71-476-0	2	2	5	0	47604	27334	64679	1	12	119	54559	476	8628	8	2	8	4	3	41	39	ABC_16	RegionABC		0	0
10105-102-5-524-0	6	4	7	0	22489	10713	13409	1	459	1583	49954	369	9334	8	2	7	5	4	21	37	ABC_31	RegionABC	indene	1	0
10051-8-569-0-56	170	272	309	0	1275	11318	12215	1	3283	4086	51953	249	15541	6	3	10	4	4	9	35	ABC_79	RegionABC	benzoxazolinone	0	0
10105-108-5-524-0	5	7	10	0	18741	18747	19155	1	459	1583	52162	481	9334	10	2	7	5	4	22	39	ABC_107	RegionABC	indene	1	1
10027-17-57-569-0	12	21	26	0	71995	62224	63539	1	2946	52	45144	18	14768	5	2	11	4	3	27	33	ABC_10	RegionABC	benzoisoxazole	1	1
10027-14-57-575-0	11	24	31	0	65995	71113	75758	1	2946	5784	42738	8	17636	5	3	13	4	3	28	31	ABC_9	RegionABC	benzoisoxazole	3	1
10027-18-57-571-0	16	15	26	0	95993	44446	63539	1	2946	4866	45144	18	14768	5	2	11	4	3	27	33	ABC_10	RegionABC	benzoisoxazole	1	0
10105-94-40-501-0	22	32	44	0	8246	85702	84284	1	239	295	56771	352	13458	12	4	10	3	3	38	40	ABC_58	RegionABC		0	0
10015-40-445-163-0	7	8	9	0	166615	109336	116422	1	99	148	49005	32	9551	7	2	9	3	2	58	34	ABC_13	RegionABC		0	0
10027-18-57-573-0	10	25	24	0	59996	74076	58651	1	2946	4866	5063	28	14768	5	2	11	4	3	24	34	ABC_10	RegionABC	benzoisoxazole	1	0
10051-5-580-0-56	180	336	338	0	135	13981	13362	1	3283	5905	54757	172	18956	8	4	13	4	4	14	37	ABC_22	RegionABC	benzoxazolinone	0	0
10105-107-9-524-0	7	4	9	0	26237	10713	1724	1	457	2282	51357	408	9334	9	2	7	5	4	23	38	ABC_74	RegionABC	indene	0	1
10027-17-57-575-0	13	21	39	0	77994	62224	95309	1	2946	5784	42738	22	17636	5	3	13	4	3	28	31	ABC_10	RegionABC	benzoisoxazole	4	1
10105-392-33-216-0	17	16	15	0	63719	42851	28733	1	102	47	5737	79	7399	7	3	5	7	7	8	44	ABC_7	RegionABC		0	0
10049-5-135-0-507	23	30	46	0	54725	53276	54431	1	2425	6779	43548	557	8423	4	2	6	5	5	7	33	ABC_0	RegionABC	benzoisoxazole	3	1
10105-115-5-524-0	8	5	8	0	29985	13391	15324	1	459	1583	52655	398	13648	9	2	10	5	4	21	39	ABC_150	RegionABC	indene	1	0
10049-5-138-0-507	31	22	44	0	7376	39069	52064	1	2425	6779	41146	46	8423	4	2	6	5	4	16	31	ABC_0	RegionABC	benzoisoxazole	3	1
10105-307-6-337-0	7	13	21	0	26237	34816	40226	1	138	348	59463	759	5864	6	1	5	6	5	17	44	ABC_78	RegionABC		0	0
10049-1-150-0-507	48	50	97	0	114209	88793	114778	1	2425	12824	40044	374	9712	5	2	7	4	4	13	30	ABC_57	RegionABC	benzoisoxazole	5	3
10049-3-150-0-507	20	29	40	0	47587	515	47331	1	2425	12824	3874	321	11001	4	2	8	4	4	1	29	ABC_149	RegionABC	benzoisoxazole	2	1
10105-403-33-216-0	19	29	34	0	71215	77667	65129	1	94	107	51467	761	582	8	2	4	5	5	2	39	ABC_7	RegionABC		0	0
10213-111-530-0-0	629	601	721	0	18233	13755	13087	1	201	0	59775	454	12294	7	3	10	7	5	34	43	ABC_148	RegionABC		0	0
10049-5-150-0-507	56	82	102	0	133244	14562	120694	1	2425	12824	38641	381	9712	4	2	7	4	4	9	29	ABC_0	RegionABC	benzoisoxazole	5	3
10049-13-150-0-507	22	41	53	0	52346	7281	62714	1	2425	12824	38641	381	9712	4	2	7	4	4	9	29	ABC_59	RegionABC	benzoisoxazole	4	1
10015-40-468-163-0	10	12	10	0	238022	164005	129358	1	99	148	49005	32	9551	7	2	9	3	2	58	34	ABC_13	RegionABC		0	0
10049-11-150-0-507	46	54	66	0	10945	95896	78096	1	2425	12824	41843	388	9712	5	2	7	4	4	13	31	ABC_57	RegionABC	benzoisoxazole	5	2
10115-324-23-312-0	149	206	303	0	103567	116262	93392	1	15	144	63175	72	8999	10	1	8	6	6	16	46	ABC_106	RegionABC		0	0
10105-139-5-524-0	6	5	7	0	22489	13391	13409	1	459	1583	50163	467	9334	9	2	7	5	3	43	37	ABC_31	RegionABC	indene	1	0
10105-325-6-337-0	10	14	15	0	37482	37495	28733	1	105	233	73477	877	9512	13	2	8	6	6	16	54	ABC_147	RegionABC		0	0
10051-13-614-0-56	175	307	313	0	13125	12774	12373	1	3283	7181	50745	385	1305	6	3	9	4	4	9	35	ABC_5	RegionABC	benzoxazolinone	0	0
10105-94-40-538-0	40	55	77	0	149927	1473	147497	1	239	295	53665	329	11853	10	3	9	3	3	29	38	ABC_58	RegionABC		1	0
10105-286-28-358-0	19	31	48	0	71215	83024	91946	1	132	186	59474	779	6554	7	1	6	7	6	11	44	ABC_103	RegionABC		0	0
10051-13-615-0-56	178	293	322	0	1335	12192	12729	1	3283	7181	48891	301	14339	6	3	10	4	4	1	33	ABC_5	RegionABC	benzoxazolinone	0	0
10051-13-612-0-56	160	351	309	0	120	14605	12215	1	3283	7181	50154	235	15541	6	3	10	4	4	9	34	ABC_5	RegionABC	benzoxazolinone	0	0
10105-418-33-216-0	6	8	17	0	22489	21426	32564	1	94	107	44453	58	582	5	2	4	5	5	7	34	ABC_7	RegionABC		0	0
10049-5-21-0-652	26	31	41	0	61863	55052	48514	1	2009	528	44046	46	10925	5	3	8	5	5	8	33	ABC_146	RegionABC	benzoisoxazole	4	2
10051-14-615-0-56	172	285	332	0	129	11859	13125	1	3283	5684	51894	301	15262	7	3	11	4	4	14	35	ABC_3	RegionABC	benzoxazolinone	0	0
10051-5-638-0-56	193	317	315	0	14475	13191	12453	1	3283	5905	52456	232	1596	9	4	11	4	4	16	37	ABC_22	RegionABC	benzoxazolinone	0	0
10105-339-6-337-0	7	5	10	0	26237	13391	19155	1	505	429	5506	637	5864	6	1	5	5	4	2	39	ABC_78	RegionABC		0	0
10105-94-40-551-0	23	19	25	0	86208	50886	47889	1	239	295	50963	45	10967	10	3	8	3	3	3	36	ABC_58	RegionABC		0	0
10105-151-12-524-0	6	6	13	0	22489	16069	24902	1	625	1444	5086	467	10711	6	4	7	6	5	14	37	ABC_105	RegionABC	indene	1	0
10115-439-16-226-0	122	155	169	0	848	87479	5209	1	14	183	46163	583	6325	10	2	5	4	4	33	33	ABC_21	RegionABC		5	1
10115-446-16-226-0	22	23	36	0	15292	12981	11096	1	14	133	48767	608	6325	7	2	5	5	4	38	35	ABC_21	RegionABC		3	0
10115-445-16-226-0	24	37	38	0	16682	20882	11713	1	14	166	48162	608	6325	7	2	5	5	5	17	35	ABC_21	RegionABC		3	0
10115-465-16-226-0	89	110	151	0	61862	62082	46542	1	14	198	4476	544	6325	9	2	5	4	4	31	32	ABC_21	RegionABC		5	0
10015-272-249-163-0	4	6	4	0	95209	82002	51743	1	99	0	44398	243	7749	4	1	8	4	2	55	31	ABC_38	RegionABC		0	0
10015-278-249-163-0	4	10	12	0	95209	13667	155229	1	124	148	48701	162	10659	6	2	10	4	2	52	34	ABC_104	RegionABC		0	0
10015-284-249-163-0	2	8	4	0	47604	109336	51743	1	99	74	44197	257	8628	5	2	8	4	2	45	31	ABC_145	RegionABC		0	0
10049-14-490-0-211	21	52	62	0	49966	92344	73363	1	165	157	47256	586	6743	5	2	5	5	3	31	35	ABC_32	RegionABC		0	0
10105-94-40-549-0	3	8	11	0	11245	21426	21071	1	239	295	52563	368	1299	11	4	9	3	3	3	37	ABC_58	RegionABC		0	0
10049-5-71-0-652	21	30	49	0	49966	53276	57981	1	2009	5276	41043	459	10002	4	3	7	5	5	4	31	ABC_20	RegionABC	benzoisoxazole	4	2
10105-357-33-337-0	15	23	29	0	56223	61598	55551	1	117	93	69677	811	10856	10	4	8	5	5	23	51	ABC_25	RegionABC		0	0
10105-383-6-337-0	15	39	47	0	56223	104449	90031	1	105	233	63268	887	6743	9	2	5	6	6	13	47	ABC_25	RegionABC		0	0
10015-326-249-163-0	6	4	2	0	142813	54668	25872	1	99	0	42996	204	7749	4	1	8	4	2	52	30	ABC_38	RegionABC		0	0
10051-8-665-0-56	150	283	304	0	1125	11776	12018	1	3283	2724	53747	334	15073	7	4	10	4	4	13	37	ABC_79	RegionABC	benzoxazolinone	0	0
10015-82-386-238-0	2	1	5	0	47604	13667	64679	1	6935	36587	46955	306	12085	10	3	10	4	4	2	35	ABC_144	RegionABC		0	1
10051-5-686-0-56	166	365	332	0	1245	15188	13125	1	3283	5905	4675	309	1305	7	3	9	4	4	13	33	ABC_22	RegionABC	benzoxazolinone	0	0
10115-279-5-454-0	40	39	77	0	27803	22011	23733	1	201	222	56868	673	914	7	2	7	6	5	17	43	ABC_143	RegionABC		0	0
10115-402-20-312-0	32	49	64	0	22243	27655	19726	1	15	135	52767	715	7109	6	2	5	6	5	23	40	ABC_43	RegionABC		0	0
10105-151-7-591-0	8	5	10	0	29985	13391	19155	1	625	509	59953	682	9422	6	4	6	5	5	16	43	ABC_34	RegionABC		0	0
10051-13-681-0-56	187	343	359	0	14025	14272	14192	1	3283	7181	47346	389	12127	6	3	8	4	4	9	33	ABC_5	RegionABC	benzoxazolinone	0	0
10051-14-685-0-56	173	333	341	0	12975	13856	1348	1	3283	5684	49957	368	1305	7	3	9	4	4	13	34	ABC_3	RegionABC	benzoxazolinone	0	0
10105-407-6-337-0	7	9	6	0	26237	24104	11493	1	105	233	54659	675	6743	9	2	5	5	4	25	40	ABC_25	RegionABC		0	0
10051-13-693-0-56	231	393	393	0	17325	16353	15536	1	3283	7181	47956	415	12127	7	3	8	4	4	2	34	ABC_5	RegionABC	benzoxazolinone	0	0
10015-198-282-302-0	13	8	8	0	309428	109336	103486	1	201	296	58374	295	11862	7	3	11	6	3	47	43	ABC_76	RegionABC		0	0
10051-14-696-0-56	226	391	408	0	1695	1627	16129	1	3283	5684	49251	314	15429	6	3	10	4	4	12	35	ABC_3	RegionABC	benzoxazolinone	0	0
10049-5-112-0-652	36	28	56	0	85657	49724	66264	1	2009	5276	41142	398	11291	4	3	8	5	5	4	31	ABC_20	RegionABC	benzoisoxazole	4	1
10051-14-699-0-56	212	374	357	0	159	15562	14113	1	3283	5684	50056	307	14339	7	3	10	4	4	14	34	ABC_3	RegionABC	benzoxazolinone	0	0
10049-5-253-0-507	28	38	47	0	66622	67483	55614	1	2425	6779	41142	398	11291	4	3	8	5	5	4	31	ABC_0	RegionABC	benzoisoxazole	4	1
10015-325-249-163-0	3	5	5	0	71407	68335	64679	1	99	74	46003	329	8628	8	2	8	3	2	57	32	ABC_13	RegionABC		0	0
10049-1-283-0-507	47	47	84	0	11183	83465	99395	1	2425	9806	40044	374	9712	5	2	7	4	4	13	30	ABC_57	RegionABC	benzoisoxazole	5	2
10115-286-23-454-0	57	75	131	0	3962	42328	40377	1	201	222	59474	779	6554	7	1	6	7	6	11	44	ABC_103	RegionABC		0	0
10051-8-728-0-56	158	326	269	0	1185	13565	10634	1	3283	4237	4905	32	15439	5	4	10	5	5	4	35	ABC_79	RegionABC	benzoxazolinone	0	0
10049-12-283-0-507	28	39	47	0	66622	69258	55614	1	2425	9806	41843	388	9712	5	2	7	4	4	13	31	ABC_57	RegionABC	benzoisoxazole	4	1
10049-5-282-0-507	20	26	46	0	47587	46172	54431	1	2425	6779	43145	412	10269	6	2	8	4	4	12	32	ABC_0	RegionABC	benzoisoxazole	3	1
10051-13-725-0-56	188	366	317	0	141	1523	12532	1	3283	7181	46249	343	13706	5	4	9	5	5	4	33	ABC_44	RegionABC	benzoxazolinone	0	0
10049-14-283-0-507	30	30	47	0	71381	53276	55614	1	2425	9806	41644	382	10635	5	2	8	4	4	13	31	ABC_142	RegionABC	benzoisoxazole	4	1
10105-450-6-337-0	5	5	8	0	18741	13391	15324	1	105	233	5686	732	6743	8	2	5	5	5	12	42	ABC_25	RegionABC		0	0
10051-14-729-0-56	166	305	285	0	1245	12691	11267	1	3283	5684	51156	327	14832	7	3	11	5	4	29	36	ABC_3	RegionABC	benzoxazolinone	0	0
10015-124-445-163-0	4	3	9	0	95209	41001	116422	1	99	148	48606	397	8628	7	2	8	4	2	6	34	ABC_65	RegionABC		0	0
10115-450-20-312-0	15	28	46	0	10426	15803	14178	1	15	27	52162	694	7109	6	2	5	6	6	6	40	ABC_43	RegionABC		0	0
10049-8-150-0-652	38	52	63	0	90416	92344	74547	1	2009	12824	38641	381	9712	4	2	7	4	4	9	29	ABC_73	RegionABC	benzoisoxazole	5	2
10015-352-249-163-0	2	7	3	0	47604	95669	38807	1	131	148	46599	337	8628	6	2	8	4	3	33	33	ABC_13	RegionABC		0	0
10015-369-249-163-0	2	6	4	0	47604	82002	51743	1	99	148	46594	243	7749	4	1	8	4	2	52	32	ABC_38	RegionABC		0	0
10015-364-249-163-0	1	6	5	0	23802	82002	64679	1	142	296	49203	319	7749	5	1	8	5	3	38	35	ABC_38	RegionABC		0	0
10015-47-256-476-0	1	5	3	0	23802	68335	38807	1	107	0	5381	487	9551	9	2	9	4	3	43	38	ABC_16	RegionABC		0	0
10049-13-150-0-652	15	39	33	0	3569	69258	39048	1	2009	12824	38641	381	9712	4	2	7	4	4	9	29	ABC_59	RegionABC	benzoisoxazole	4	1
10015-40-589-163-0	2	6	5	0	47604	82002	64679	1	99	149	49005	32	9551	7	2	9	3	2	58	34	ABC_13	RegionABC		0	0
10105-151-7-618-0	4	9	9	0	14993	24104	1724	1	625	509	57763	652	9422	7	4	6	5	5	16	41	ABC_34	RegionABC		0	0
10051-5-755-0-56	221	346	356	0	16575	14397	14073	1	3283	5905	47849	283	15429	6	3	10	4	4	9	34	ABC_22	RegionABC	benzoxazolinone	0	0
10015-124-468-163-0	3	3	5	0	71407	41001	64679	1	99	148	48606	397	8628	7	2	8	4	2	6	34	ABC_65	RegionABC		0	0
10051-14-751-0-56	171	297	313	0	12825	12358	12373	1	3283	5684	49753	288	14832	7	3	11	5	4	26	35	ABC_3	RegionABC	benzoxazolinone	0	0
10051-13-753-0-56	171	328	371	0	12825	13648	14666	1	3283	7181	44949	359	12127	6	3	8	4	4	4	32	ABC_5	RegionABC	benzoxazolinone	0	0
10051-5-758-0-56	226	441	436	0	1695	1835	17236	1	3283	5905	44147	216	13909	6	3	10	4	4	15	31	ABC_102	RegionABC	benzoxazolinone	0	0
10049-13-306-0-507	23	20	39	0	54725	35517	46148	1	2425	4742	42545	429	11291	4	3	8	5	5	8	32	ABC_59	RegionABC	benzoisoxazole	3	1
10049-5-313-0-507	23	31	42	0	54725	55052	49698	1	2425	6779	41348	506	8423	6	2	6	4	4	16	31	ABC_0	RegionABC	benzoisoxazole	2	1
10051-14-756-0-56	175	274	296	0	13125	11401	11701	1	3283	5684	52756	251	15755	7	3	12	5	4	29	37	ABC_3	RegionABC	benzoxazolinone	0	0
10115-357-18-451-0	21	48	71	0	14597	2709	21884	1	154	135	57975	642	11222	9	4	8	4	4	31	43	ABC_141	RegionABC		0	0
10105-285-5-524-0	4	7	10	0	14993	18747	19155	1	459	1583	50961	434	9334	10	2	7	5	4	26	38	ABC_31	RegionABC	indene	1	1
10049-5-342-0-507	20	26	37	0	47587	46172	43781	1	2425	6779	41142	398	11291	4	3	8	5	5	4	31	ABC_56	RegionABC	benzoisoxazole	2	1
10105-151-45-669-0	12	9	13	0	44978	24104	24902	1	625	884	72486	762	14178	15	5	10	6	6	2	54	ABC_140	RegionABC		0	0
10015-294-282-302-0	6	10	14	0	142813	13667	181101	1	265	356	58374	295	11862	7	3	11	6	3	47	43	ABC_76	RegionABC		0	0
10015-196-468-163-0	3	3	6	0	71407	41001	77615	1	113	296	49602	338	9551	7	2	9	4	3	36	35	ABC_77	RegionABC		0	0
10105-323-46-524-0	5	4	10	0	18741	10713	19155	1	457	745	51364	63	5434	7	1	5	6	5	18	39	ABC_139	RegionABC	indene	0	0
10049-5-376-0-507	21	28	38	0	49966	49724	44965	1	2425	6779	43746	429	10205	5	2	8	5	5	4	33	ABC_0	RegionABC	benzoisoxazole	3	1
10105-346-5-524-0	5	6	8	0	18741	16069	15324	1	483	1583	5257	449	9334	9	2	7	4	3	37	36	ABC_31	RegionABC	indene	0	0
10105-202-25-669-0	6	10	13	0	22489	26782	24902	1	138	214	54963	472	12897	9	4	9	5	5	19	41	ABC_138	RegionABC		0	0
10105-372-5-524-0	5	4	10	0	18741	10713	19155	1	459	1583	60467	289	12268	7	1	11	7	5	26	45	ABC_137	RegionABC	indene	1	1
10049-5-393-0-507	24	29	36	0	57105	515	42598	1	2425	6779	46448	529	10635	6	2	8	5	5	4	35	ABC_0	RegionABC	benzoisoxazole	4	1
10105-296-9-524-0	4	4	12	0	14993	10713	22987	1	457	2282	49954	369	9334	8	2	7	5	4	21	37	ABC_31	RegionABC	indene	1	0
10049-6-398-0-507	24	30	29	0	57105	53276	34315	1	2425	3172	47853	379	1304	6	3	9	4	4	12	34	ABC_101	RegionABC	benzoisoxazole	4	1
10049-5-396-0-507	23	26	41	0	54725	46172	48514	1	2425	6779	46551	566	9346	6	2	7	5	5	11	35	ABC_0	RegionABC	benzoisoxazole	4	1
10015-294-396-163-0	4	11	5	0	95209	150337	64679	1	265	149	58374	295	11862	7	3	11	6	3	47	43	ABC_76	RegionABC		0	0
10213-552-333-0-0	1089	1047	1384	0	31568	23962	2512	1	73	0	47559	503	6144	4	2	5	6	4	23	36	ABC_93	RegionABC		0	0
10207-97-7-807-0	39	34	73	0	14914	10076	15908	1	165	621	56765	37	14619	10	4	10	5	4	28	42	ABC_67	RegionABC		0	0
10015-47-399-476-0	6	9	2	0	142813	123003	25872	1	107	149	51663	422	11007	8	2	9	4	3	39	38	ABC_16	RegionABC		0	0
10049-6-404-0-507	16	35	30	0	3807	62155	35498	1	2425	528	46251	548	9712	5	2	7	5	5	7	35	ABC_75	RegionABC	benzoisoxazole	3	1
10105-197-3-718-0	14	30	14	0	52474	80346	26818	1	12	134	64071	764	9235	11	3	7	5	5	22	47	ABC_100	RegionABC		0	0
10015-47-450-361-0	2	1	5	0	47604	13667	64679	1	102	149	37286	246	8304	6	2	7	2	2	33	26	ABC_136	RegionABC		0	0
10049-13-401-0-507	22	39	47	0	52346	69258	55614	1	2425	528	45749	334	10959	5	2	9	5	4	2	34	ABC_135	RegionABC	benzoisoxazole	4	1
10105-390-9-524-0	5	13	10	0	18741	34816	19155	1	457	2282	53161	471	9334	8	2	7	6	5	18	40	ABC_74	RegionABC	indene	0	0
10049-4-421-0-507	24	26	33	0	57105	46172	39048	1	2425	3772	47752	578	9346	6	2	7	5	5	7	36	ABC_99	RegionABC	benzoisoxazole	4	0
10115-134-19-775-0	17	25	36	0	11816	14109	11096	1	294	337	58468	659	11423	8	2	8	6	5	19	44	ABC_98	RegionABC		0	0
10049-5-279-0-652	22	35	42	0	52346	62155	49698	1	2009	5276	42446	46	8916	4	2	7	5	5	8	32	ABC_20	RegionABC	benzoisoxazole	5	2
10049-4-283-0-652	21	37	55	0	49966	65707	6508	1	2009	9052	38641	381	9712	4	2	7	4	4	9	29	ABC_73	RegionABC	benzoisoxazole	4	1
10049-6-283-0-652	37	57	61	0	88036	101224	7218	1	2009	9052	40044	412	9712	4	2	7	4	4	13	30	ABC_73	RegionABC	benzoisoxazole	5	2
10115-124-3-812-0	35	38	86	0	24328	21446	26507	1	16	168	54367	663	8032	9	2	6	5	5	17	41	ABC_72	RegionABC		0	0
10049-5-439-0-507	31	36	51	0	7376	63931	60347	1	2425	6779	41142	398	11291	4	3	8	5	5	4	31	ABC_37	RegionABC	benzoisoxazole	4	1
10105-124-13-814-0	6	7	8	0	22489	18747	15324	1	107	107	64979	928	9653	8	3	7	6	6	17	49	ABC_134	RegionABC		0	0
10049-12-283-0-652	20	28	41	0	47587	49724	48514	1	2009	9052	41843	388	9712	5	2	7	4	4	13	31	ABC_57	RegionABC	benzoisoxazole	4	1
10115-124-3-822-0	31	44	63	0	21547	24833	19418	1	16	168	54763	668	9132	9	3	6	5	5	15	41	ABC_72	RegionABC		0	0
10115-135-3-812-0	16	25	34	0	11121	14109	1048	1	112	103	4976	497	8955	9	2	7	4	4	23	37	ABC_72	RegionABC		0	0
10105-378-12-524-0	4	4	12	0	14993	10713	22987	1	457	1444	50363	563	7109	6	2	5	6	5	13	37	ABC_71	RegionABC	indene	1	0
10049-14-402-0-1570	40	63	87	0	95174	111879	102945	1	165	167	48659	625	6743	5	2	5	5	3	33	36	ABC_32	RegionABC		0	0
10115-135-3-828-0	18	23	38	0	12511	12981	11713	1	112	103	59669	679	11344	10	3	8	6	6	14	45	ABC_97	RegionABC		0	0
10105-151-7-806-0	12	9	22	0	44978	24104	42142	1	625	509	52954	507	10345	7	4	7	5	5	13	39	ABC_34	RegionABC		0	0
10049-5-468-0-507	21	24	50	0	49966	42621	59164	1	2425	6779	47752	578	9346	6	2	7	5	5	7	36	ABC_0	RegionABC	benzoisoxazole	4	1
10105-438-12-524-0	5	10	8	0	18741	26782	15324	1	457	1444	50363	615	7109	6	2	5	6	5	13	37	ABC_71	RegionABC	indene	1	0
10049-14-402-0-575	22	22	46	0	52346	39069	54431	1	165	165	51659	671	6743	5	2	5	5	3	29	38	ABC_32	RegionABC		0	0
10049-5-467-0-507	26	21	32	0	61863	37293	37865	1	2425	6779	45951	568	8423	4	2	6	6	5	7	35	ABC_0	RegionABC	benzoisoxazole	4	1
10049-5-480-0-507	21	35	36	0	49966	62155	42598	1	2425	6779	44749	577	8423	5	2	6	5	5	4	34	ABC_0	RegionABC	benzoisoxazole	4	1
10049-5-486-0-507	16	34	38	0	3807	60379	44965	1	2425	6779	47752	569	9346	7	2	7	5	5	7	36	ABC_0	RegionABC	benzoisoxazole	4	1
10105-469-5-524-0	8	9	8	0	29985	24104	15324	1	459	1583	48254	295	10623	8	2	8	5	4	21	36	ABC_31	RegionABC	indene	0	1
10213-651-333-0-0	732	630	1038	0	21219	14418	1884	1	361	0	52265	662	5895	6	2	5	7	6	14	40	ABC_133	RegionABC		1	1
10105-356-12-627-0	3	7	9	0	11245	18747	1724	1	245	745	7049	746	9215	11	2	8	7	7	16	52	ABC_132	RegionABC		0	0
